# Supplementary material for: 4,5-Bis(arylethynyl)-1,2,3-triazoles—A New Class of Fluorescent Labels: Synthesis and Applications
Source: Molecules. 2022 May 17;27(10):3191. doi: 10.3390/molecules27103191 (PMC9147796; doi:10.3390/molecules27103191)
Supplement: Supplementary file 1 [file molecules-27-03191-s001.zip]

Archive with 2 entries (2 files):
- 5d.cif
- molecules-1726117-supplementary.pdf
