# Supplementary material for: 4,5-Bis(arylethynyl)-1,2,3-triazoles—A New Class of Fluorescent Labels: Synthesis and Applications
Source: Molecules. 2022 May 17;27(10):3191. doi: 10.3390/molecules27103191 (PMC9147796; doi:10.3390/molecules27103191)
Supplement: Supplementary file 1 [file molecules-27-03191-s001.zip › 5d.cif]

data_5699-11965_tok-101
_audit_creation_date               2019-02-12
_audit_creation_method
;
Olex2 1.2
(compiled 2018.05.29 svn.r3508 for OlexSys, GUI svn.r5506)
;
_shelx_SHELXL_version_number       '2014/7'
_audit_contact_author_address      ?
_audit_contact_author_email        ?
_audit_contact_author_name         ''
_audit_contact_author_phone        ?
_publ_contact_author_id_orcid      ?
_publ_section_references
;
Dolomanov, O.V., Bourhis, L.J., Gildea, R.J, Howard, J.A.K. & Puschmann, H.
 (2009), J. Appl. Cryst. 42, 339-341.

Sheldrick, G.M. (2015). Acta Cryst. A71, 3-8.

Sheldrick, G.M. (2015). Acta Cryst. C71, 3-8.
;
_chemical_name_common              ?
_chemical_name_systematic          ?
_chemical_formula_moiety           'C24 H21 Cl N4 O2'
_chemical_formula_sum              'C24 H21 Cl N4 O2'
_chemical_formula_weight           432.90
_chemical_melting_point            ?
loop_
  _atom_type_symbol
  _atom_type_description
  _atom_type_scat_dispersion_real
  _atom_type_scat_dispersion_imag
  _atom_type_scat_source
 'C' 'C' 0.0181 0.0091 'International Tables Vol C Tables 4.2.6.8 and 6.1.1.4'
 'H' 'H' 0.0000 0.0000 'International Tables Vol C Tables 4.2.6.8 and 6.1.1.4'
 'Cl' 'Cl' 0.3639 0.7018 'International Tables Vol C Tables 4.2.6.8 and 6.1.1.4'
 'N' 'N' 0.0311 0.0180 'International Tables Vol C Tables 4.2.6.8 and 6.1.1.4'
 'O' 'O' 0.0492 0.0322 'International Tables Vol C Tables 4.2.6.8 and 6.1.1.4'

_shelx_space_group_comment
;
The symmetry employed for this shelxl refinement is uniquely defined
by the following loop, which should always be used as a source of
symmetry information in preference to the above space-group names.
They are only intended as comments.
;
_space_group_crystal_system        'triclinic'
_space_group_IT_number             2
_space_group_name_H-M_alt          'P -1'
_space_group_name_Hall             '-P 1'
loop_
  _space_group_symop_operation_xyz
 'x, y, z'
 '-x, -y, -z'

_cell_length_a                     8.72150(10)
_cell_length_b                     10.12750(10)
_cell_length_c                     12.82020(10)
_cell_angle_alpha                  101.7710(10)
_cell_angle_beta                   103.6930(10)
_cell_angle_gamma                  90.8430(10)
_cell_volume                       1074.684(19)
_cell_formula_units_Z              2
_cell_measurement_reflns_used      15034
_cell_measurement_temperature      130.02(16)
_cell_measurement_theta_max        73.7900
_cell_measurement_theta_min        3.6230
_shelx_estimated_absorpt_T_max     ?
_shelx_estimated_absorpt_T_min     ?
_exptl_absorpt_coefficient_mu      1.807
_exptl_absorpt_correction_T_max    1.00000
_exptl_absorpt_correction_T_min    0.93421
_exptl_absorpt_correction_type     multi-scan
_exptl_absorpt_process_details
;
CrysAlisPro 1.171.39.35a (Rigaku Oxford Diffraction, 2017)
Empirical absorption correction using spherical harmonics,
 implemented in SCALE3 ABSPACK scaling algorithm.
;
_exptl_absorpt_special_details     ?
_exptl_crystal_colour              ?
_exptl_crystal_density_diffrn      1.338
_exptl_crystal_density_meas        ?
_exptl_crystal_density_method      ?
_exptl_crystal_description         ?
_exptl_crystal_F_000               452
_exptl_crystal_size_max            ?
_exptl_crystal_size_mid            ?
_exptl_crystal_size_min            ?
_exptl_transmission_factor_max     ?
_exptl_transmission_factor_min     ?
_diffrn_reflns_av_R_equivalents    0.0321
_diffrn_reflns_av_unetI/netI       0.0186
_diffrn_reflns_Laue_measured_fraction_full  1.000
_diffrn_reflns_Laue_measured_fraction_max  0.995
_diffrn_reflns_limit_h_max         10
_diffrn_reflns_limit_h_min         -10
_diffrn_reflns_limit_k_max         12
_diffrn_reflns_limit_k_min         -10
_diffrn_reflns_limit_l_max         15
_diffrn_reflns_limit_l_min         -15
_diffrn_reflns_number              20600
_diffrn_reflns_point_group_measured_fraction_full  1.000
_diffrn_reflns_point_group_measured_fraction_max  0.995
_diffrn_reflns_theta_full          67.684
_diffrn_reflns_theta_max           73.805
_diffrn_reflns_theta_min           3.632
_diffrn_ambient_environment        N~2~
_diffrn_ambient_temperature        130.02(16)
_diffrn_detector                   'CCD plate'
_diffrn_detector_area_resol_mean   ?
_diffrn_detector_type              HyPix3000
_diffrn_measured_fraction_theta_full  1.000
_diffrn_measured_fraction_theta_max  0.995
_diffrn_measurement_details
;
List of Runs (angles in degrees, time in seconds):

  # Type    Start    End  Width  t~exp~   \w     \q     \k     \f   Frames
--------------------------------------------------------------------------
  1  \w    -75.00 -24.00   0.50    0.20    --  -38.82 123.00  31.00  102
  2  \w    -64.00 -24.00   0.50    0.20    --  -38.82 148.00-164.00   80
  3  \w    -95.00 -69.00   0.50    0.20    --  -38.82 148.00-164.00   52
  4  \w     78.00 103.00   0.50    0.20    --   38.82-148.00 147.00   50
  5  \w     46.00  84.00   0.50    0.20    --   38.82-123.00 -48.00   76
  6  \w     92.00 118.00   0.50    0.20    --  107.00-123.00 -48.00   52
  7  \w    109.00 135.00   0.50    0.20    --  107.00 123.00  31.00   52
  8  \w     94.00 129.00   0.50    0.20    --  107.00-148.00 147.00   70
  9  \w    -62.00 -16.00   0.50    0.20    --  -38.82  65.00   0.00   92
 10  \w    -77.00 -30.00   0.50    0.20    --  -38.82 104.00-180.00   94
 11  \w    -52.00  27.00   0.50    0.20    --  -38.82  77.00  90.00  158
 12  \w     -7.00  26.00   0.50    0.20    --  -38.82  65.00   0.00   66
 13  \w   -111.00 -54.00   0.50    0.20    --  -38.82 -21.00 -90.00  114
 14  \w    -50.00 -24.00   0.50    0.20    --  -38.82 -21.00 -90.00   52
 15  \w    -57.00  11.00   0.50    0.20    --  -38.82  54.00 -60.00  136
 16  \w    -24.00  15.00   0.50    0.20    --  -38.82 104.00-180.00   78
 17  \w     27.00  58.00   0.50    0.20    --   38.82  54.00  60.00   62
 18  \w     -3.00  50.00   0.50    0.20    --   38.82 -32.00  60.00  106
 19  \w     19.00  46.00   0.50    0.20    --   38.82  77.00-150.00   54
 20  \w     -4.00  50.00   0.50    0.20    --   38.82 -32.00 120.00  108
 21  \w     20.00  93.00   0.50    0.20    --   38.82  54.00-180.00  146
 22  \w     59.00 105.00   0.50    0.20    --   38.82  77.00  30.00   92
 23  \w     35.00  73.00   0.50    0.20    --   38.82  32.00  90.00   76
 24  \w     36.00  89.00   0.50    0.20    --   38.82  32.00  60.00  106
 25  \w     26.00  51.00   0.50    0.20    --   38.82  43.00-180.00   50
 26  \w     36.00  62.00   0.50    0.20    --   38.82 -65.00 -90.00   52
 27  \w     16.00  42.00   0.50    0.20    --   38.82  77.00  30.00   52
 28  \w     72.00  97.00   0.50    0.20    --   38.82  77.00-150.00   50
 29  \w      3.00  28.00   0.50    0.20    --   38.82 -65.00 -90.00   50
 30  \w     82.00 108.00   0.50    0.20    --   38.82  32.00  90.00   52
 31  \w     88.00 143.00   0.50    0.20    --  107.00  22.00-120.00  110
 32  \w     58.00 128.00   0.50    0.20    --  107.00 -61.00 120.00  140
 33  \w     89.00 157.00   0.50    0.20    --  107.00  22.00  30.00  136
 34  \w    127.00 155.00   0.50    0.20    --  107.00  61.00 -30.00   56
 35  \w     38.00 114.00   0.50    0.20    --  107.00-111.00 120.00  152
 36  \w     43.00 120.00   0.50    0.20    --  107.00 -30.00  60.00  154
 37  \w     85.00 121.00   0.50    0.20    --  107.00  61.00 -30.00   72
 38  \w     40.00 130.00   0.50    0.20    --  107.00 -86.00 120.00  180
 39  \w     43.00  72.00   0.50    0.20    --  107.00 -45.00  90.00   58
 40  \w     45.00 113.00   0.50    0.20    --  107.00-111.00 -30.00  136
 41  \w     38.00 118.00   0.50    0.20    --  107.00 -30.00 -90.00  160
 42  \w     37.00 149.00   0.50    0.20    --  107.00 178.00 150.00  224
 43  \w    101.00 126.00   0.50    0.20    --  107.00  30.00 -30.00   50
 44  \w     94.00 120.00   0.50    0.20    --  107.00-133.00 -90.00   52
 45  \w     88.00 153.00   0.50    0.20    --  107.00  22.00 150.00  130
 46  \w     60.00 120.00   0.50    0.20    --  107.00 -61.00 -30.00  120
 47  \w     44.00 125.00   0.50    0.20    --  107.00 -45.00-180.00  162
 48  \w     80.00 143.00   0.50    0.20    --  107.00 111.00-120.00  126
 49  \w    126.00 152.00   0.50    0.20    --  107.00  69.00  90.00   52
 50  \w     91.00 155.00   0.50    0.20    --  107.00  45.00  60.00  128
 51  \w     94.00 130.00   0.50    0.20    --  107.00  37.00  90.00   72
 52  \w     49.00  78.00   0.50    0.20    --  107.00 -86.00 -90.00   58
 53  \w     92.00 119.00   0.50    0.20    --  107.00 -86.00 -90.00   54
 54  \w     56.00  84.00   0.50    0.20    --  107.00 -93.00-120.00   56
 55  \w     91.00 116.00   0.50    0.20    --  107.00  69.00  90.00   50
 56  \w     95.00 121.00   0.50    0.20    --  107.00  30.00-120.00   52
 57  \w     53.00  78.00   0.50    0.20    --  107.00-111.00-180.00   50
 58  \w     84.00 121.00   0.50    0.20    --  107.00 -45.00  90.00   74
 59  \w     43.00 129.00   0.50    0.20    --  107.00 -61.00 -90.00  172
 60  \w     84.00 109.00   0.50    0.20    --  107.00 148.00-164.00   50
 61  \w     35.00  60.00   0.50    0.20    --   38.82-148.00 147.00   50
 62  \w    -45.00 -20.00   0.50    0.20    --    8.00 129.00 155.20   50
 63  \w    -34.00  -9.00   0.50    0.20    --    8.00 111.00 -74.68   50
 64  \w     -4.00  21.00   0.50    0.20    --   28.00  91.00-153.72   50
 65  \w     -8.00  17.00   0.50    0.20    --   28.00 100.00  -2.28   50
 66  \w     -9.00  16.00   0.50    0.20    --   28.00 102.00-107.50   50
 67  \w     -6.00  19.00   0.50    0.20    --   28.00  97.00 102.70   50
 68  \w      6.00  31.00   0.50    0.20    --   36.00  87.00  92.69   50
 69  \w      5.00  30.00   0.50    0.20    --   36.00  89.00  46.19   50
 70  \w      4.00  29.00   0.50    0.20    --   36.00  90.00   4.20   50
 71  \w     21.00  54.00   0.50    0.20    --   38.82 -65.00 -30.00   66
 72  \w     10.00  35.00   0.50    0.20    --   38.82  84.00 -99.79   50
 73  \w     11.00  36.00   0.50    0.20    --   40.00  84.00 -23.38   50
 74  \w     11.00  37.00   0.50    0.20    --   40.00  84.00 121.01   52
 75  \w     16.00  41.00   0.50    0.20    --   44.00  82.00 -14.28   50
 76  \w     16.00  41.00   0.50    0.20    --   44.00  80.00 102.92   50
 77  \w     16.00  41.00   0.50    0.20    --   44.00  82.00  56.68   50
 78  \w     17.00  42.00   0.50    0.20    --   44.00  79.00  35.70   50
 79  \w     17.00  42.00   0.50    0.20    --   44.00  79.00 154.40   50
 80  \w     16.00  41.00   0.50    0.20    --   44.00  82.00 175.44   50
 81  \w     16.00  41.00   0.50    0.20    --   44.00  82.00 -70.53   50
 82  \w     27.00  53.00   0.50    0.20    --   52.00  77.00 -96.79   52
 83  \w     80.00 106.00   0.50    0.20    --   52.00  76.00  88.57   52
 84  \w     26.00  52.00   0.50    0.20    --   52.00  77.00-157.07   52
 85  \w     26.00  56.00   0.50    0.20    --   52.00  76.00  88.57   60
 86  \w     25.00  50.00   0.50    0.20    --   52.00  77.00 -47.33   50
 87  \w     33.00  59.00   0.50    0.20    --   56.00  73.00   0.50   52
 88  \w     31.00  57.00   0.50    0.20    --   56.00  77.00  44.45   52
 89  \w     34.00  59.00   0.50    0.20    --   60.00  74.00 134.05   50
 90  \w     35.00  61.00   0.50    0.20    --   60.00  75.00 -76.59   52
 91  \w     34.00  63.00   0.50    0.20    --   60.00  76.00-129.47   58
 92  \w     36.00  62.00   0.50    0.20    --   60.00  70.00 -22.08   52
 93  \w     42.00  67.00   0.50    0.20    --   64.00  61.00  87.42   50
 94  \w     39.00  65.00   0.50    0.20    --   64.00  72.00 173.86   52
 95  \w     47.00  88.00   0.50    0.20    --   68.00  73.00-159.23   82
 96  \w     46.00  72.00   0.50    0.20    --   68.00  69.00-112.98   52
 97  \w     43.00 116.00   0.50    0.20    --   68.00  71.00 138.62  146
 98  \w     50.00  89.00   0.50    0.20    --   72.00  71.00-172.22   78
 99  \w     48.00  74.00   0.50    0.20    --   72.00  77.00 -10.98   52
100  \w     50.00  75.00   0.50    0.20    --   72.00  60.00 -27.74   50
101  \w     93.00 138.00   0.50    0.20    --   72.00  71.00-172.22   90
102  \w     55.00  83.00   0.50    0.20    --   80.00  77.00   0.08   56
103  \w     55.00  92.00   0.50    0.20    --   80.00  72.00  75.71   74
104  \w     58.00  86.00   0.50    0.20    --   84.00  77.00  16.82   56
105  \w    113.00 148.00   0.50    0.20    --   84.00  76.00 -85.87   70
106  \w     58.00  83.00   0.50    0.20    --   84.00  76.00 -85.87   50
107  \w    123.00 149.00   0.50    0.20    --   84.00  73.00-109.44   52
108  \w     59.00 107.00   0.50    0.20    --   84.00  73.00-109.44   96
109  \w     70.00  95.00   0.50    0.20    --   88.00  54.00 -22.47   50
110  \w     98.00 124.00   0.50    0.20    --   88.00  54.00 -22.47   52
111  \w     63.00 108.00   0.50    0.20    --   88.00  71.00-119.33   90
112  \w     64.00 140.00   0.50    0.20    --   88.00  69.00  83.19  152
113  \w     66.00 104.00   0.50    0.20    --   92.00  75.00  49.60   76
114  \w     81.00 124.00   0.50    0.20    --  107.00  77.00   0.00   86
115  \w    129.00 157.00   0.50    0.20    --  107.00  77.00 -90.00   56
116  \w    132.00 157.00   0.50    0.20    --  107.00  77.00-120.00   50
117  \w     80.00 118.00   0.50    0.20    --  107.00  77.00 -90.00   76
118  \w    116.00 148.00   0.50    0.20    --  107.00  93.00  60.00   64
119  \w     81.00 107.00   0.50    0.20    --  107.00  93.00  60.00   52
120  \w    132.00 157.00   0.50    0.20    --  107.00  77.00  90.00   50
121  \w     80.00 124.00   0.50    0.20    --  107.00  77.00-120.00   88
122  \w     67.00 100.00   0.50    0.20    --  107.00 -37.00 -30.00   66
123  \w     80.00 106.00   0.50    0.20    --  107.00  77.00  90.00   52
124  \w    132.00 157.00   0.50    0.20    --  107.00  77.00 -30.00   50
125  \w     83.00 157.00   0.50    0.20    --  107.00  69.00-180.00  148
126  \w    125.00 154.00   0.50    0.20    --  107.00  61.00 150.00   58
127  \w     85.00 111.00   0.50    0.20    --  107.00  61.00 150.00   52
128  \w     80.00 115.00   0.50    0.20    --  107.00  77.00 -30.00   70
129  \w    112.00 138.00   0.50    0.20    --  107.00  61.00 120.00   52
130  \w     85.00 110.00   0.50    0.20    --  107.00  61.00 120.00   50
131  \w     80.00 149.00   0.50    0.20    --  107.00  77.00 150.00  138
132  \w     35.00  93.00   0.50    0.20    --  107.00 -22.00 150.00  116
133  \w    117.00 143.00   0.50    0.20    --  107.00  53.00-150.00   52
134  \w     87.00 112.00   0.50    0.20    --  107.00  53.00-150.00   50
135  \w     86.00 112.00   0.50    0.20    --  107.00  61.00   0.00   52
136  \w     85.00 111.00   0.50    0.20    --  107.00  69.00  60.00   52
137  \w    128.00 156.00   0.50    0.20    --  107.00  61.00 -60.00   56
138  \w     87.00 112.00   0.50    0.20    --  107.00  61.00 -60.00   50
139  \w    130.00 156.00   0.50    0.20    --  107.00  69.00  30.00   52
140  \w    131.00 157.00   0.50    0.20    --  107.00  77.00-150.00   52
141  \w     83.00 109.00   0.50    0.20    --  107.00  69.00  30.00   52
142  \w     81.00 110.00   0.50    0.20    --  107.00  77.00-150.00   58
143  \w     54.00  82.00   0.50    0.20    --  107.00 -30.00-120.00   56
144  \w    132.00 157.00   0.50    0.20    --  107.00  77.00 -60.00   50
145  \w    132.00 157.00   0.50    0.20    --  107.00  77.00 120.00   50
146  \w     82.00 110.00   0.50    0.20    --  107.00  77.00 -60.00   56
147  \w     80.00 106.00   0.50    0.20    --  107.00  77.00 120.00   52
;
_diffrn_measurement_device         'four-circle diffractometer'
_diffrn_measurement_device_type   
 'SuperNova, Single source at offset/far, HyPix3000'
_diffrn_measurement_method         '\w scans'
_diffrn_orient_matrix_type        
 'CrysAlisPro convention (1999,Acta A55,543-557)'
_diffrn_orient_matrix_UB_11        0.0690285000
_diffrn_orient_matrix_UB_12        0.0467517000
_diffrn_orient_matrix_UB_13        0.1248086000
_diffrn_orient_matrix_UB_21        0.1684308000
_diffrn_orient_matrix_UB_22        -0.0008783000
_diffrn_orient_matrix_UB_23        -0.0181401000
_diffrn_orient_matrix_UB_31        -0.0080759000
_diffrn_orient_matrix_UB_32        0.1485393000
_diffrn_orient_matrix_UB_33        -0.0110435000
_diffrn_radiation_monochromator    mirror
_diffrn_radiation_probe            x-ray
_diffrn_radiation_type             CuK\a
_diffrn_radiation_wavelength       1.54184
_diffrn_source                     'micro-focus sealed X-ray tube'
_diffrn_source_type                'SuperNova (Cu) X-ray Source'
_reflns_Friedel_coverage           0.000
_reflns_Friedel_fraction_full      .
_reflns_Friedel_fraction_max       .
_reflns_number_gt                  4142
_reflns_number_total               4326
_reflns_odcompleteness_completeness  99.98
_reflns_odcompleteness_iscentric   1
_reflns_odcompleteness_theta       72.42
_reflns_special_details
;
 Reflections were merged by SHELXL according to the crystal
 class for the calculation of statistics and refinement.
 
 _reflns_Friedel_fraction is defined as the number of unique
 Friedel pairs measured divided by the number that would be
 possible theoretically, ignoring centric projections and
 systematic absences.
;
_reflns_threshold_expression       'I > 2\s(I)'
_computing_cell_refinement         'CrysAlisPro 1.171.39.35a (Rigaku OD, 2017)'
_computing_data_collection         'CrysAlisPro 1.171.39.35a (Rigaku OD, 2017)'
_computing_data_reduction          'CrysAlisPro 1.171.39.35a (Rigaku OD, 2017)'
_computing_molecular_graphics      'Olex2 (Dolomanov et al., 2009)'
_computing_publication_material    'Olex2 (Dolomanov et al., 2009)'
_computing_structure_refinement    'ShelXL (Sheldrick, 2015)'
_computing_structure_solution      'ShelXT (Sheldrick, 2015)'
_refine_diff_density_max           0.321
_refine_diff_density_min           -0.419
_refine_diff_density_rms           0.072
_refine_ls_extinction_coef         .
_refine_ls_extinction_method       none
_refine_ls_goodness_of_fit_ref     1.054
_refine_ls_hydrogen_treatment      constr
_refine_ls_matrix_type             full
_refine_ls_number_parameters       283
_refine_ls_number_reflns           4326
_refine_ls_number_restraints       0
_refine_ls_R_factor_all            0.0374
_refine_ls_R_factor_gt             0.0365
_refine_ls_restrained_S_all        1.054
_refine_ls_shift/su_max            0.000
_refine_ls_shift/su_mean           0.000
_refine_ls_structure_factor_coef   Fsqd
_refine_ls_weighting_details      
 'w=1/[\s^2^(Fo^2^)+(0.0537P)^2^+0.3622P] where P=(Fo^2^+2Fc^2^)/3'
_refine_ls_weighting_scheme        calc
_refine_ls_wR_factor_gt            0.0955
_refine_ls_wR_factor_ref           0.0964
_refine_special_details            ?
_olex2_refinement_description
;
1. Fixed Uiso
 At 1.2 times of:
  All C(H) groups, All C(H,H) groups
 At 1.5 times of:
  All C(H,H,H) groups
2.a Secondary CH2 refined with riding coordinates:
 C25(H25A,H25B), C28(H28A,H28B)
2.b Aromatic/amide H refined with riding coordinates:
 C18(H18), C6(H6), C20(H20), C17(H17), C21(H21), C5(H5), C3(H3), C2(H2)
2.c Idealised Me refined as rotating group:
 C24(H24A,H24B,H24C), C23(H23A,H23B,H23C), C29(H29A,H29B,H29C)
;
_atom_sites_solution_hydrogens     geom
_atom_sites_solution_primary       dual
_atom_sites_solution_secondary     ?
loop_
  _atom_site_label
  _atom_site_type_symbol
  _atom_site_fract_x
  _atom_site_fract_y
  _atom_site_fract_z
  _atom_site_U_iso_or_equiv
  _atom_site_adp_type
  _atom_site_occupancy
  _atom_site_site_symmetry_order
  _atom_site_calc_flag
  _atom_site_refinement_flags_posn
  _atom_site_refinement_flags_adp
  _atom_site_refinement_flags_occupancy
  _atom_site_disorder_assembly
  _atom_site_disorder_group
 Cl31 Cl 0.06647(4) 0.82416(3) -0.03743(2) 0.03168(11) Uani 1 1 d . . . . .
 O27 O 0.70359(12) 0.74570(10) 1.05102(8) 0.0330(2) Uani 1 1 d . . . . .
 N12 N 0.52373(12) 0.89340(10) 0.82353(8) 0.0200(2) Uani 1 1 d . . . . .
 N22 N 1.26287(12) 0.37479(11) 0.60916(9) 0.0233(2) Uani 1 1 d . . . . .
 N11 N 0.39507(12) 0.96359(11) 0.82850(9) 0.0250(2) Uani 1 1 d . . . . .
 N10 N 0.31864(12) 0.96552(11) 0.72770(9) 0.0235(2) Uani 1 1 d . . . . .
 O30 O 0.50385(15) 0.66001(14) 0.90494(11) 0.0585(4) Uani 1 1 d . . . . .
 C16 C 0.89356(14) 0.61811(12) 0.66868(10) 0.0210(2) Uani 1 1 d . . . . .
 C9 C 0.39984(14) 0.89555(12) 0.65694(10) 0.0190(2) Uani 1 1 d . . . . .
 C13 C 0.53206(13) 0.84742(12) 0.71795(9) 0.0181(2) Uani 1 1 d . . . . .
 C14 C 0.65561(14) 0.76859(12) 0.69178(10) 0.0202(2) Uani 1 1 d . . . . .
 C15 C 0.76543(14) 0.70046(13) 0.68310(10) 0.0220(3) Uani 1 1 d . . . . .
 C18 C 0.99060(14) 0.39679(13) 0.61978(11) 0.0231(3) Uani 1 1 d . . . . .
 H18 H 0.9713 0.3034 0.5996 0.028 Uiso 1 1 calc R . . . .
 C19 C 1.14339(14) 0.45425(12) 0.63104(10) 0.0195(2) Uani 1 1 d . . . . .
 C6 C 0.10387(15) 0.91340(13) 0.28614(10) 0.0231(3) Uani 1 1 d . . . . .
 H6 H 0.0434 0.9515 0.3339 0.028 Uiso 1 1 calc R . . . .
 C20 C 1.16857(14) 0.59594(13) 0.66587(10) 0.0231(3) Uani 1 1 d . . . . .
 H20 H 1.2693 0.6364 0.6774 0.028 Uiso 1 1 calc R . . . .
 C7 C 0.30848(14) 0.87757(12) 0.44441(10) 0.0224(3) Uani 1 1 d . . . . .
 C1 C 0.25249(14) 0.86889(12) 0.32837(10) 0.0213(2) Uani 1 1 d . . . . .
 C17 C 0.86960(14) 0.47711(13) 0.63818(11) 0.0246(3) Uani 1 1 d . . . . .
 H17 H 0.7698 0.4368 0.6302 0.029 Uiso 1 1 calc R . . . .
 C8 C 0.34987(14) 0.88295(12) 0.54122(10) 0.0209(2) Uani 1 1 d . . . . .
 C21 C 1.04616(15) 0.67530(13) 0.68307(10) 0.0229(3) Uani 1 1 d . . . . .
 H21 H 1.0653 0.7686 0.7046 0.027 Uiso 1 1 calc R . . . .
 C5 C 0.04595(15) 0.90130(13) 0.17408(10) 0.0241(3) Uani 1 1 d . . . . .
 H5 H -0.0528 0.9310 0.1463 0.029 Uiso 1 1 calc R . . . .
 C4 C 0.13777(15) 0.84397(13) 0.10381(10) 0.0235(3) Uani 1 1 d . . . . .
 C25 C 0.63584(14) 0.87734(13) 0.92268(10) 0.0222(3) Uani 1 1 d . . . . .
 H25A H 0.6320 0.9529 0.9820 0.027 Uiso 1 1 calc R . . . .
 H25B H 0.7417 0.8791 0.9110 0.027 Uiso 1 1 calc R . . . .
 C26 C 0.60305(15) 0.74693(14) 0.95622(10) 0.0256(3) Uani 1 1 d . . . . .
 C24 C 1.23199(15) 0.23000(13) 0.56903(11) 0.0245(3) Uani 1 1 d . . . . .
 H24A H 1.2062 0.1904 0.6252 0.037 Uiso 1 1 calc GR . . . .
 H24B H 1.3244 0.1915 0.5503 0.037 Uiso 1 1 calc GR . . . .
 H24C H 1.1450 0.2122 0.5051 0.037 Uiso 1 1 calc GR . . . .
 C3 C 0.28633(15) 0.80094(13) 0.14353(11) 0.0259(3) Uani 1 1 d . . . . .
 H3 H 0.3468 0.7639 0.0954 0.031 Uiso 1 1 calc R . . . .
 C23 C 1.41331(15) 0.43774(14) 0.60961(12) 0.0290(3) Uani 1 1 d . . . . .
 H23A H 1.3958 0.5030 0.5639 0.043 Uiso 1 1 calc GR . . . .
 H23B H 1.4779 0.3699 0.5818 0.043 Uiso 1 1 calc GR . . . .
 H23C H 1.4660 0.4820 0.6834 0.043 Uiso 1 1 calc GR . . . .
 C2 C 0.34367(15) 0.81368(13) 0.25566(11) 0.0252(3) Uani 1 1 d . . . . .
 H2 H 0.4434 0.7854 0.2830 0.030 Uiso 1 1 calc R . . . .
 C28 C 0.69959(19) 0.62740(16) 1.09874(12) 0.0358(3) Uani 1 1 d . . . . .
 H28A H 0.5948 0.5817 1.0730 0.043 Uiso 1 1 calc R . . . .
 H28B H 0.7225 0.6552 1.1782 0.043 Uiso 1 1 calc R . . . .
 C29 C 0.8181(2) 0.53325(16) 1.06710(15) 0.0454(4) Uani 1 1 d . . . . .
 H29A H 0.7912 0.5013 0.9888 0.068 Uiso 1 1 calc GR . . . .
 H29B H 0.8184 0.4579 1.1020 0.068 Uiso 1 1 calc GR . . . .
 H29C H 0.9211 0.5798 1.0901 0.068 Uiso 1 1 calc GR . . . .

loop_
  _atom_site_aniso_label
  _atom_site_aniso_U_11
  _atom_site_aniso_U_22
  _atom_site_aniso_U_33
  _atom_site_aniso_U_23
  _atom_site_aniso_U_13
  _atom_site_aniso_U_12
 Cl31 0.0408(2) 0.03532(19) 0.01683(16) 0.00577(12) 0.00235(13) 0.00839(14)
 O27 0.0447(6) 0.0281(5) 0.0225(5) 0.0091(4) -0.0022(4) 0.0078(4)
 N12 0.0213(5) 0.0233(5) 0.0164(5) 0.0045(4) 0.0057(4) 0.0063(4)
 N22 0.0195(5) 0.0226(5) 0.0302(6) 0.0068(4) 0.0099(4) 0.0035(4)
 N11 0.0250(5) 0.0307(6) 0.0211(5) 0.0061(4) 0.0083(4) 0.0109(4)
 N10 0.0239(5) 0.0269(5) 0.0214(5) 0.0067(4) 0.0070(4) 0.0073(4)
 O30 0.0488(7) 0.0649(8) 0.0562(8) 0.0405(7) -0.0196(6) -0.0277(6)
 C16 0.0213(6) 0.0242(6) 0.0186(6) 0.0053(5) 0.0063(4) 0.0049(5)
 C9 0.0197(5) 0.0191(5) 0.0188(6) 0.0047(4) 0.0054(4) 0.0018(4)
 C13 0.0200(5) 0.0175(5) 0.0174(5) 0.0033(4) 0.0061(4) 0.0007(4)
 C14 0.0215(6) 0.0209(6) 0.0188(6) 0.0039(4) 0.0061(4) 0.0013(5)
 C15 0.0243(6) 0.0239(6) 0.0182(6) 0.0046(5) 0.0062(5) 0.0012(5)
 C18 0.0218(6) 0.0192(6) 0.0295(6) 0.0062(5) 0.0077(5) 0.0011(5)
 C19 0.0190(5) 0.0228(6) 0.0183(5) 0.0069(4) 0.0057(4) 0.0032(4)
 C6 0.0261(6) 0.0220(6) 0.0219(6) 0.0055(5) 0.0068(5) 0.0013(5)
 C20 0.0188(5) 0.0239(6) 0.0269(6) 0.0056(5) 0.0060(5) -0.0008(5)
 C7 0.0229(6) 0.0207(6) 0.0232(6) 0.0056(5) 0.0043(5) -0.0008(5)
 C1 0.0244(6) 0.0198(6) 0.0191(6) 0.0060(5) 0.0030(5) -0.0027(5)
 C17 0.0190(6) 0.0247(6) 0.0314(7) 0.0067(5) 0.0085(5) 0.0003(5)
 C8 0.0209(6) 0.0204(6) 0.0217(6) 0.0056(5) 0.0047(5) 0.0011(4)
 C21 0.0252(6) 0.0196(6) 0.0235(6) 0.0035(5) 0.0061(5) 0.0012(5)
 C5 0.0250(6) 0.0235(6) 0.0229(6) 0.0065(5) 0.0026(5) 0.0030(5)
 C4 0.0296(6) 0.0227(6) 0.0172(6) 0.0059(5) 0.0025(5) 0.0008(5)
 C25 0.0228(6) 0.0267(6) 0.0163(5) 0.0042(5) 0.0029(5) 0.0053(5)
 C26 0.0225(6) 0.0354(7) 0.0211(6) 0.0103(5) 0.0057(5) 0.0045(5)
 C24 0.0253(6) 0.0230(6) 0.0272(6) 0.0067(5) 0.0091(5) 0.0065(5)
 C3 0.0293(6) 0.0278(7) 0.0225(6) 0.0062(5) 0.0091(5) 0.0045(5)
 C23 0.0205(6) 0.0307(7) 0.0400(8) 0.0109(6) 0.0127(5) 0.0049(5)
 C2 0.0234(6) 0.0287(7) 0.0239(6) 0.0086(5) 0.0041(5) 0.0035(5)
 C28 0.0463(8) 0.0386(8) 0.0276(7) 0.0184(6) 0.0084(6) 0.0100(7)
 C29 0.0633(11) 0.0299(8) 0.0489(10) 0.0156(7) 0.0186(8) 0.0150(7)

_geom_special_details
;
 All esds (except the esd in the dihedral angle between two l.s. planes)
 are estimated using the full covariance matrix.  The cell esds are taken
 into account individually in the estimation of esds in distances, angles
 and torsion angles; correlations between esds in cell parameters are only
 used when they are defined by crystal symmetry.  An approximate (isotropic)
 treatment of cell esds is used for estimating esds involving l.s. planes.
;
loop_
  _geom_bond_atom_site_label_1
  _geom_bond_atom_site_label_2
  _geom_bond_distance
  _geom_bond_site_symmetry_2
  _geom_bond_publ_flag
 Cl31 C4 1.7381(12) . ?
 O27 C26 1.3221(16) . ?
 O27 C28 1.4557(17) . ?
 N12 N11 1.3444(14) . ?
 N12 C13 1.3581(15) . ?
 N12 C25 1.4488(15) . ?
 N22 C19 1.3723(15) . ?
 N22 C24 1.4500(16) . ?
 N22 C23 1.4486(16) . ?
 N11 N10 1.3105(15) . ?
 N10 C9 1.3723(15) . ?
 O30 C26 1.1949(18) . ?
 C16 C15 1.4286(17) . ?
 C16 C17 1.4001(18) . ?
 C16 C21 1.3994(17) . ?
 C9 C13 1.3872(16) . ?
 C9 C8 1.4220(16) . ?
 C13 C14 1.4135(16) . ?
 C14 C15 1.2018(18) . ?
 C18 H18 0.9300 . ?
 C18 C19 1.4096(16) . ?
 C18 C17 1.3769(17) . ?
 C19 C20 1.4106(17) . ?
 C6 H6 0.9300 . ?
 C6 C1 1.4003(17) . ?
 C6 C5 1.3844(17) . ?
 C20 H20 0.9300 . ?
 C20 C21 1.3779(17) . ?
 C7 C1 1.4355(17) . ?
 C7 C8 1.1973(18) . ?
 C1 C2 1.4019(18) . ?
 C17 H17 0.9300 . ?
 C21 H21 0.9300 . ?
 C5 H5 0.9300 . ?
 C5 C4 1.3900(18) . ?
 C4 C3 1.3866(18) . ?
 C25 H25A 0.9700 . ?
 C25 H25B 0.9700 . ?
 C25 C26 1.5132(18) . ?
 C24 H24A 0.9600 . ?
 C24 H24B 0.9600 . ?
 C24 H24C 0.9600 . ?
 C3 H3 0.9300 . ?
 C3 C2 1.3839(18) . ?
 C23 H23A 0.9600 . ?
 C23 H23B 0.9600 . ?
 C23 H23C 0.9600 . ?
 C2 H2 0.9300 . ?
 C28 H28A 0.9700 . ?
 C28 H28B 0.9700 . ?
 C28 C29 1.487(2) . ?
 C29 H29A 0.9600 . ?
 C29 H29B 0.9600 . ?
 C29 H29C 0.9600 . ?

loop_
  _geom_angle_atom_site_label_1
  _geom_angle_atom_site_label_2
  _geom_angle_atom_site_label_3
  _geom_angle
  _geom_angle_site_symmetry_1
  _geom_angle_site_symmetry_3
  _geom_angle_publ_flag
 C26 O27 C28 118.72(11) . . ?
 N11 N12 C13 111.38(10) . . ?
 N11 N12 C25 121.03(10) . . ?
 C13 N12 C25 127.57(10) . . ?
 C19 N22 C24 120.29(10) . . ?
 C19 N22 C23 119.58(10) . . ?
 C23 N22 C24 119.42(10) . . ?
 N10 N11 N12 107.87(9) . . ?
 N11 N10 C9 108.47(10) . . ?
 C17 C16 C15 120.81(11) . . ?
 C21 C16 C15 121.34(11) . . ?
 C21 C16 C17 117.85(11) . . ?
 N10 C9 C13 108.65(10) . . ?
 N10 C9 C8 122.26(11) . . ?
 C13 C9 C8 129.07(11) . . ?
 N12 C13 C9 103.62(10) . . ?
 N12 C13 C14 121.78(11) . . ?
 C9 C13 C14 134.59(11) . . ?
 C15 C14 C13 171.80(13) . . ?
 C14 C15 C16 177.96(13) . . ?
 C19 C18 H18 119.6 . . ?
 C17 C18 H18 119.6 . . ?
 C17 C18 C19 120.88(11) . . ?
 N22 C19 C18 121.01(11) . . ?
 N22 C19 C20 121.48(11) . . ?
 C18 C19 C20 117.51(11) . . ?
 C1 C6 H6 119.6 . . ?
 C5 C6 H6 119.6 . . ?
 C5 C6 C1 120.76(12) . . ?
 C19 C20 H20 119.5 . . ?
 C21 C20 C19 120.99(11) . . ?
 C21 C20 H20 119.5 . . ?
 C8 C7 C1 177.61(13) . . ?
 C6 C1 C7 120.11(11) . . ?
 C6 C1 C2 119.08(11) . . ?
 C2 C1 C7 120.80(11) . . ?
 C16 C17 H17 119.3 . . ?
 C18 C17 C16 121.43(11) . . ?
 C18 C17 H17 119.3 . . ?
 C7 C8 C9 177.51(13) . . ?
 C16 C21 H21 119.4 . . ?
 C20 C21 C16 121.25(11) . . ?
 C20 C21 H21 119.4 . . ?
 C6 C5 H5 120.6 . . ?
 C6 C5 C4 118.90(12) . . ?
 C4 C5 H5 120.6 . . ?
 C5 C4 Cl31 119.95(10) . . ?
 C3 C4 Cl31 118.51(10) . . ?
 C3 C4 C5 121.54(12) . . ?
 N12 C25 H25A 109.1 . . ?
 N12 C25 H25B 109.1 . . ?
 N12 C25 C26 112.62(10) . . ?
 H25A C25 H25B 107.8 . . ?
 C26 C25 H25A 109.1 . . ?
 C26 C25 H25B 109.1 . . ?
 O27 C26 C25 108.26(11) . . ?
 O30 C26 O27 126.22(13) . . ?
 O30 C26 C25 125.52(12) . . ?
 N22 C24 H24A 109.5 . . ?
 N22 C24 H24B 109.5 . . ?
 N22 C24 H24C 109.5 . . ?
 H24A C24 H24B 109.5 . . ?
 H24A C24 H24C 109.5 . . ?
 H24B C24 H24C 109.5 . . ?
 C4 C3 H3 120.4 . . ?
 C2 C3 C4 119.25(12) . . ?
 C2 C3 H3 120.4 . . ?
 N22 C23 H23A 109.5 . . ?
 N22 C23 H23B 109.5 . . ?
 N22 C23 H23C 109.5 . . ?
 H23A C23 H23B 109.5 . . ?
 H23A C23 H23C 109.5 . . ?
 H23B C23 H23C 109.5 . . ?
 C1 C2 H2 119.8 . . ?
 C3 C2 C1 120.46(12) . . ?
 C3 C2 H2 119.8 . . ?
 O27 C28 H28A 109.6 . . ?
 O27 C28 H28B 109.6 . . ?
 O27 C28 C29 110.07(12) . . ?
 H28A C28 H28B 108.2 . . ?
 C29 C28 H28A 109.6 . . ?
 C29 C28 H28B 109.6 . . ?
 C28 C29 H29A 109.5 . . ?
 C28 C29 H29B 109.5 . . ?
 C28 C29 H29C 109.5 . . ?
 H29A C29 H29B 109.5 . . ?
 H29A C29 H29C 109.5 . . ?
 H29B C29 H29C 109.5 . . ?

_shelx_res_file
;
    5699-11965_tok-101.res created by SHELXL-2014/7

TITL 5699-11965_tok-101_a.res in P-1
REM Old TITL 5699-11965_tok-101 in P-1
REM SHELXT solution in P-1
REM R1 0.141, Rweak 0.009, Alpha 0.035, Orientation as input
REM Formula found by SHELXT: C22 N7 O27 Cl
CELL 1.54184 8.7215 10.1275 12.8202 101.771 103.693 90.843
ZERR 2 0.0001 0.0001 0.0001 0.001 0.001 0.001
LATT 1
SFAC C H Cl N O
UNIT 48 42 2 8 4

L.S. 4
PLAN  5
BOND $H
LIST 6
fmap 2
acta
REM <olex2.extras>
REM <HklSrc "%.\\5699-11965_tok-101.hkl">
REM </olex2.extras>

WGHT    0.053700    0.362200
FVAR       7.73465
CL31  3    0.066468    0.824159   -0.037433    11.00000    0.04076    0.03532 =
         0.01683    0.00577    0.00235    0.00839
O27   5    0.703590    0.745703    1.051015    11.00000    0.04472    0.02814 =
         0.02255    0.00906   -0.00216    0.00778
N12   4    0.523726    0.893395    0.823527    11.00000    0.02130    0.02329 =
         0.01636    0.00454    0.00571    0.00631
N22   4    1.262874    0.374786    0.609163    11.00000    0.01955    0.02258 =
         0.03019    0.00678    0.00986    0.00348
N11   4    0.395065    0.963592    0.828499    11.00000    0.02503    0.03069 =
         0.02114    0.00608    0.00832    0.01089
N10   4    0.318644    0.965515    0.727703    11.00000    0.02390    0.02692 =
         0.02137    0.00672    0.00704    0.00730
O30   5    0.503854    0.660006    0.904942    11.00000    0.04882    0.06491 =
         0.05617    0.04048   -0.01955   -0.02765
C16   1    0.893561    0.618109    0.668677    11.00000    0.02134    0.02417 =
         0.01857    0.00532    0.00631    0.00493
C9    1    0.399842    0.895553    0.656937    11.00000    0.01968    0.01910 =
         0.01882    0.00473    0.00542    0.00184
C13   1    0.532064    0.847417    0.717952    11.00000    0.02003    0.01746 =
         0.01736    0.00328    0.00605    0.00066
C14   1    0.655606    0.768589    0.691778    11.00000    0.02150    0.02088 =
         0.01881    0.00393    0.00610    0.00125
C15   1    0.765426    0.700458    0.683103    11.00000    0.02431    0.02394 =
         0.01819    0.00459    0.00615    0.00118
C18   1    0.990605    0.396791    0.619775    11.00000    0.02180    0.01924 =
         0.02949    0.00620    0.00774    0.00107
AFIX  43
H18   2    0.971269    0.303390    0.599642    11.00000   -1.20000
AFIX   0
C19   1    1.143389    0.454249    0.631039    11.00000    0.01904    0.02278 =
         0.01831    0.00686    0.00570    0.00315
C6    1    0.103875    0.913401    0.286139    11.00000    0.02613    0.02203 =
         0.02189    0.00550    0.00679    0.00129
AFIX  43
H6    2    0.043393    0.951532    0.333910    11.00000   -1.20000
AFIX   0
C20   1    1.168571    0.595942    0.665872    11.00000    0.01878    0.02391 =
         0.02688    0.00564    0.00601   -0.00078
AFIX  43
H20   2    1.269309    0.636409    0.677407    11.00000   -1.20000
AFIX   0
C7    1    0.308481    0.877573    0.444407    11.00000    0.02286    0.02074 =
         0.02319    0.00565    0.00428   -0.00077
C1    1    0.252490    0.868891    0.328373    11.00000    0.02443    0.01985 =
         0.01912    0.00600    0.00305   -0.00273
C17   1    0.869604    0.477111    0.638185    11.00000    0.01904    0.02475 =
         0.03136    0.00666    0.00855    0.00027
AFIX  43
H17   2    0.769797    0.436830    0.630192    11.00000   -1.20000
AFIX   0
C8    1    0.349874    0.882945    0.541221    11.00000    0.02087    0.02040 =
         0.02173    0.00558    0.00471    0.00112
C21   1    1.046164    0.675301    0.683066    11.00000    0.02518    0.01955 =
         0.02348    0.00353    0.00611    0.00120
AFIX  43
H21   2    1.065326    0.768646    0.704644    11.00000   -1.20000
AFIX   0
C5    1    0.045948    0.901296    0.174085    11.00000    0.02497    0.02349 =
         0.02292    0.00651    0.00258    0.00298
AFIX  43
H5    2   -0.052760    0.931027    0.146294    11.00000   -1.20000
AFIX   0
C4    1    0.137775    0.843966    0.103809    11.00000    0.02958    0.02274 =
         0.01722    0.00590    0.00245    0.00080
C25   1    0.635838    0.877340    0.922684    11.00000    0.02276    0.02667 =
         0.01629    0.00420    0.00291    0.00526
AFIX  23
H25A  2    0.632010    0.952945    0.982001    11.00000   -1.20000
H25B  2    0.741698    0.879091    0.911034    11.00000   -1.20000
AFIX   0
C26   1    0.603048    0.746934    0.956222    11.00000    0.02255    0.03537 =
         0.02108    0.01027    0.00575    0.00453
C24   1    1.231986    0.229998    0.569034    11.00000    0.02525    0.02303 =
         0.02723    0.00666    0.00910    0.00653
AFIX 137
H24A  2    1.206198    0.190373    0.625181    11.00000   -1.50000
H24B  2    1.324353    0.191516    0.550253    11.00000   -1.50000
H24C  2    1.144956    0.212242    0.505099    11.00000   -1.50000
AFIX   0
C3    1    0.286330    0.800944    0.143530    11.00000    0.02932    0.02781 =
         0.02254    0.00616    0.00912    0.00450
AFIX  43
H3    2    0.346756    0.763946    0.095365    11.00000   -1.20000
AFIX   0
C23   1    1.413312    0.437742    0.609611    11.00000    0.02051    0.03065 =
         0.03999    0.01090    0.01269    0.00489
AFIX 137
H23A  2    1.395779    0.502987    0.563920    11.00000   -1.50000
H23B  2    1.477851    0.369939    0.581843    11.00000   -1.50000
H23C  2    1.466004    0.482025    0.683367    11.00000   -1.50000
AFIX   0
C2    1    0.343668    0.813681    0.255656    11.00000    0.02338    0.02870 =
         0.02393    0.00863    0.00415    0.00352
AFIX  43
H2    2    0.443386    0.785418    0.282961    11.00000   -1.20000
AFIX   0
C28   1    0.699588    0.627396    1.098736    11.00000    0.04632    0.03857 =
         0.02756    0.01842    0.00844    0.01004
AFIX  23
H28A  2    0.594783    0.581713    1.072997    11.00000   -1.20000
H28B  2    0.722535    0.655243    1.178152    11.00000   -1.20000
AFIX   0
C29   1    0.818090    0.533247    1.067098    11.00000    0.06330    0.02990 =
         0.04890    0.01558    0.01857    0.01498
AFIX 137
H29A  2    0.791212    0.501337    0.988774    11.00000   -1.50000
H29B  2    0.818439    0.457875    1.101995    11.00000   -1.50000
H29C  2    0.921116    0.579752    1.090101    11.00000   -1.50000
AFIX   0
HKLF 4

REM  5699-11965_tok-101_a.res in P-1
REM R1 =  0.0365 for    4142 Fo > 4sig(Fo)  and  0.0374 for all    4326 data
REM    283 parameters refined using      0 restraints

END

WGHT      0.0537      0.3622

REM Highest difference peak  0.321,  deepest hole -0.419,  1-sigma level  0.072
Q1    1   0.4815  0.7313  0.9465  11.00000  0.05    0.32
Q2    1   0.2689  0.8235  0.8387  11.00000  0.05    0.18
Q3    1   1.2399  0.7958  0.8043  11.00000  0.05    0.17
Q4    1   1.1599  0.8568  0.8200  11.00000  0.05    0.17
Q5    1   0.9727  0.6356  0.6900  11.00000  0.05    0.17
;
_shelx_res_checksum                64044
_shelx_hkl_file
;
   0   0  -1 12055.7 321.264  27
   0   0  -1 13694.8 329.783  18
   0   0   1 11723.7 330.229  21
   0   0   1 12662.8 321.874  26
   0   0  -1 14668.0 325.638  64
   0   0   1 13235.4 323.574  64
   0   0  -2 505.443 31.9378  27
   0   0   2 539.981 34.4418  19
   0   0   2 504.351 38.4434  21
   0   0   3 452297. 10590.0  19
   0   0   3 444536. 10609.8  21
   0   0  -3 460945. 10578.0  78
   0   0  -3 439592. 10581.3  27
   0   0   3 466405. 10601.0  84
   0   0   4 147028. 3384.26  94
   0   0   4 136885. 3344.07  19
   0   0  -4 131952. 3348.32  16
   0   0   4 140471. 3383.07  97
   0   0   4 132166. 3350.65  84
   0   0  -4 144626. 3369.80  20
   0   0   4 140262. 3375.62  21
   0   0  -5 60039.1 1562.64  20
   0   0   5 59266.7 1568.68  21
   0   0  -5 57665.2 1563.26  99
   0   0   5 61446.8 1583.47  97
   0   0   5 61666.7 1579.14  94
   0   0   6 4073.33 209.141  21
   0   0   6 4253.36 217.928  97
   0   0  -6 4376.78 210.881  20
   0   0   6 3657.48 204.669  12
   0   0  -7 1543.86 140.361 110
   0   0   7 1455.16 131.621  21
   0   0   7 1445.24 135.408  97
   0   0  -7 1939.98 145.608  20
   0   0   8 61785.3 1765.09  97
   0   0   8 63815.5 1765.66  21
   0   0  -8 65468.4 1761.55  20
   0   0  -8 66594.0 1765.04  14
   0   0  -8 62888.4 1776.20 110
   0   0   9 24650.3 834.857  97
   0   0  -9 21761.4 809.574 128
   0   0  -9 23266.7 830.721  37
   0   0   9 22730.2 833.316 131
   0   0   9 23082.8 814.141  21
   0   0   9 22974.7 832.624  45
   0   0  -9 24622.3 817.112  20
   0   0  -9 23206.6 822.131  36
   0   0  -9 22959.7 817.180 110
   0   0  10 12675.1 565.364  97
   0   0 -10 14108.1 582.666  36
   0   0  10 12636.5 560.990  21
   0   0  10 13709.5 587.791  45
   0   0 -10 12604.7 561.974 128
   0   0  10 12927.0 578.750 131
   0   0 -10 12870.8 564.586 110
   0   0  10 13928.3 589.823 127
   0   0 -10 11831.8 556.866  37
   0   0 -11 31.0758 41.2343  37
   0   0 -11 58.2075 47.2934  36
   0   0 -11 30.1136 43.1579 110
   0   0  11 91.7875 54.9620  97
   0   0 -11 104.452 55.9939 128
   0   0  11 15.4571 37.4481  45
   0   0  11 63.1505 54.0821 131
   0   0  11 30.8940 47.3314 127
   0   0  12 2243.03 219.005 131
   0   0  12 2678.06 231.906  45
   0   0 -12 2411.74 216.688 128
   0   0 -12 2336.46 212.684 110
   0   0  13 4900.17 301.094  45
   0   0  13 5141.78 311.393 131
   0   0 -13 4934.19 308.594  34
   0   0 -14 25647.1 812.731  34
   0   0  14 24370.6 803.559 131
   0   0  14 25690.4 815.192 126
   0   0  15 5669.25 239.127 131
   0   0 -15 5274.09 225.686 124
   0   0  15 5246.19 231.859 126
   0   0 -15 5644.96 237.501  34
   0  -1  15 1297.05 110.984 131
   0   1 -15 1278.26 108.762  34
   0   1 -15 1268.04 103.536 124
   0  -1  15 1316.35 109.723 126
   0   1 -14 1327.89 134.828  36
   0   1 -14 1441.15 142.860  34
   0  -1  14 1290.10 138.613 131
   0  -1  13 1003.36 137.814 131
   0   1 -13 776.071 120.401  36
   0   1 -13 938.254 132.350  34
   0  -1  12 15.3987 40.8538 131
   0   1 -12 14.6192 41.8933  36
   0   1 -12 28.1966 40.4007 144
   0   1 -12-13.8573 42.4519 137
   0   1 -11 12361.3 556.491  36
   0  -1  11 11787.3 547.502 127
   0   1 -11 11687.3 537.554 128
   0  -1  11 12032.6 547.478  97
   0  -1  11 11974.6 558.865 131
   0   1 -11 11728.3 539.114 110
   0   1 -11 11988.6 540.119 137
   0   1 -10 54.8579 39.3467 110
   0   1 -10 304.422 76.4431 128
   0   1 -10 187.709 66.3775  37
   0  -1  10 115.493 54.1988 127
   0   1 -10 98.7811 52.9802  20
   0  -1  10 43.1381 41.2498  21
   0  -1  10 14.8567 32.2393 131
   0   1 -10 13.7001 36.3969 137
   0  -1  10 208.267 65.5773  97
   0  -1   9 10206.9 460.674  97
   0   1  -9 10572.1 462.999  20
   0   1  -9 10320.3 464.792 110
   0  -1   9 9943.09 460.078  21
   0  -1   8 22773.6 771.919  98
   0   1  -8 24203.1 787.081 110
   0   1  -8 23726.3 778.202  20
   0  -1   8 23022.8 774.487  97
   0  -1   8 24129.7 786.884  21
   0  -1   7 379836. 9605.07  94
   0  -1   7 395711. 9601.14  98
   0   1  -7 393153. 9608.81 110
   0  -1   7 407242. 9606.62  21
   0   1  -7 404085. 9596.91  20
   0  -1   7 406501. 9610.60  97
   0  -1   6 21218.7 631.923  97
   0  -1   6 20469.4 628.686  21
   0   1  -6 18864.1 612.389  20
   0  -1   6 19513.6 627.205  94
   0  -1   5 913.775 82.1853  21
   0   1  -5 893.802 79.9607  20
   0  -1   5 884.429 78.2046  84
   0  -1   5 890.359 83.1967  94
   0  -1   5 882.924 81.8823  97
   0   1  -5 846.270 73.3837  16
   0  -1   5 866.683 74.5383  19
   0  -1   4 776363. 17893.8  64
   0  -1   4 745984. 17906.2  94
   0   1  -4 789953. 17894.0  16
   0  -1   4 724187. 17906.9  80
   0   1  -4 746870. 17895.3  20
   0  -1   4 732140. 17900.2  21
   0  -1   3 325059. 8008.56  21
   0  -1   3 348689. 8021.34  80
   0   1  -3 322296. 8002.59  18
   0  -1   3 323127. 8006.77  64
   0   1  -3 329442. 7964.43   5
   0  -1   2 27963.0 694.068  21
   0  -1   2 26675.9 700.272  80
   0   1  -2 28059.4 677.034   5
   0  -1   2 28509.0 691.682  25
   0   1  -2 28272.2 679.899   1
   0  -1   2 28472.2 699.333  79
   0   1  -2 27059.5 669.464  11
   0   1  -2 29304.0 698.036  16
   0   1  -1 104964. 2617.73  29
   0  -1   1 111648. 2634.31  67
   0   1  -1 117073. 2645.00   1
   0   1  -1 101748. 2636.98   3
   0   1  -1 101587. 2628.63  18
   0   1  -1 117203. 2631.67  20
   0  -1   1 107739. 2643.67  62
   0   1  -1 111122. 2644.87  62
   0   1  -1 123375. 2643.81   5
   0   1  -1 109808. 2627.67  11
   0   1  -1 119627. 2635.59  15
   0  -1   0 33080.6 790.545  63
   0   1   0 32540.5 795.844   3
   0   1   0 31079.6 796.539   1
   0   1   0 33274.8 777.947  15
   0   1   0 31275.1 789.479  63
   0   1   0 31893.2 792.031  11
   0   1   0 31851.6 795.535   5
   0   1   0 31882.2 789.058  10
   0   1   1 53244.0 1167.61  66
   0  -1  -1 47561.1 1185.85  70
   0  -1  -1 46002.7 1180.49  73
   0   1   1 47058.5 1189.38  12
   0   1   1 47177.1 1175.91   5
   0   1   1 44933.0 1176.86   1
   0  -1  -1 46841.0 1185.47  75
   0  -1  -1 46848.7 1183.60  65
   0   1   1 52688.4 1179.64   3
   0   1   1 48005.3 1185.59  26
   0   1   2 50036.9 1246.31  26
   0   1   2 54584.6 1226.37   1
   0  -1  -2 50183.4 1253.13  75
   0   1   2 48584.0 1238.78  21
   0   1   2 43641.3 1215.15   3
   0   1   2 48200.9 1218.45   5
   0  -1  -2 50502.2 1253.69  87
   0  -1  -2 46119.7 1244.30  70
   0   1   2 48168.0 1255.58  12
   0   1   2 55688.0 1220.37   4
   0   1   2 54735.0 1218.38  66
   0   1   3 32282.9 833.999  26
   0   1   3 30990.8 850.389  12
   0  -1  -3 31857.3 842.236  92
   0  -1  -3 32195.0 846.395  87
   0   1   3 30871.6 831.819  21
   0  -1  -3 33844.1 839.105  27
   0   1   4 1828.42 117.500  12
   0   1   4 1889.06 119.468  97
   0  -1  -4 2147.01 110.748  20
   0   1   4 1897.13 111.659  21
   0   1   4 1731.42 101.595  26
   0  -1  -4 1883.65 115.171  87
   0  -1  -4 2129.09 112.006  27
   0   1   5 13257.1 437.038  21
   0  -1  -5 13994.9 432.774  20
   0  -1  -5 12914.5 444.815  99
   0   1   5 14521.9 466.406  12
   0   1   5 12946.4 449.422  97
   0  -1  -5 12948.3 442.487  87
   0   1   6 4159.17 222.628  97
   0  -1  -6 3692.78 193.467  20
   0  -1  -6 3601.33 203.037  99
   0   1   6 3522.72 196.357  21
   0   1   6 3544.62 207.592  12
   0  -1  -7 13188.3 490.272 109
   0   1   7 13532.6 502.715  97
   0   1   7 13398.8 506.682  12
   0  -1  -8 29420.6 922.838 110
   0  -1  -8 31107.1 925.597  14
   0   1   9 5500.34 334.389 131
   0   1   9 5371.09 327.787 127
   0  -1  -9 5280.34 326.058  37
   0   1   9 4814.04 316.089  45
   0   1   9 4887.21 312.376  97
   0  -1  -9 5768.88 333.924 110
   0  -1  -9 4903.04 312.755 128
   0  -1  -9 4820.38 306.182  14
   0  -1 -10 32884.7 1086.68  37
   0  -1 -10 33768.4 1087.40 110
   0  -1 -10 31608.1 1068.71 128
   0   1  10 30414.5 1064.76  97
   0   1  10 32127.9 1086.41  45
   0   1  10 31341.7 1080.66 131
   0  -1 -11 258.823 80.9971 110
   0   1  11 203.663 76.1111 131
   0   1  11 314.116 90.2042  45
   0  -1 -11 240.661 74.8861 128
   0  -1 -11 248.592 77.3390  37
   0  -1 -12 113.640 59.6282 110
   0   1  12 72.7434 49.8793 131
   0  -1 -12 139.348 58.4957 128
   0  -1 -12 56.0200 42.9613  33
   0   1  12 144.967 66.6519  45
   0   1  13 16142.3 629.304 131
   0  -1 -13 16133.3 615.874  33
   0   1  14 164.952 51.6461 126
   0   1  14 160.945 48.6999 131
   0  -1 -14 163.670 50.3906  34
   0   2 -15 3281.55 182.755  36
   0  -2  15 3144.89 184.936 131
   0   2 -15 3163.09 177.460  34
   0  -2  14 8217.78 383.174 131
   0   2 -14 8289.51 377.860  36
   0   2 -14 8207.08 376.554  34
   0   2 -14 8124.77 369.321 144
   0  -2  13 152.613 56.9343 125
   0   2 -13 225.425 73.3418  34
   0   2 -13 173.366 66.3113  36
   0  -2  13 164.285 63.0369 131
   0   2 -13 153.825 59.0402 144
   0  -2  12 9941.48 480.398 127
   0   2 -12 9887.74 486.904  34
   0   2 -12 9149.99 465.851 137
   0   2 -12 10341.6 494.632  36
   0   2 -12 9621.30 477.346 144
   0  -2  12 10137.1 496.452 131
   0   2 -11 112374. 2957.62 144
   0   2 -11 115852. 2957.91 137
   0  -2  11 113761. 2976.16 131
   0   2 -11 107743. 2946.24  36
   0   2 -10 16188.1 648.902 110
   0   2 -10 17873.6 691.281  36
   0  -2  10 16147.4 668.503  21
   0  -2  10 18273.2 691.969 127
   0   2 -10 17429.1 682.162  20
   0   2 -10 17181.1 673.374 137
   0  -2  10 17395.7 689.517 131
   0  -2  10 15457.9 653.138  98
   0   2 -10 16731.9 670.167  39
   0   2  -9 5854.41 323.582  20
   0   2  -9 5277.30 306.938 110
   0  -2   9 5357.07 306.535  97
   0  -2   9 5556.02 320.205  21
   0  -2   9 5237.07 311.122  98
   0   2  -8 114297. 3075.44  20
   0  -2   8 118318. 3091.47  94
   0  -2   8 114877. 3089.50  98
   0  -2   8 125622. 3096.98  97
   0   2  -8 118746. 3079.45 110
   0  -2   8 129081. 3113.27  21
   0   2  -7 12642.5 466.216 105
   0  -2   7 13109.6 474.525  97
   0  -2   7 12479.7 472.679  84
   0  -2   7 12836.2 482.671  94
   0  -2   7 12777.7 479.310  21
   0   2  -7 13275.5 477.496  20
   0  -2   6 225768. 5718.02  21
   0   2  -6 248795. 5719.46  20
   0  -2   6 247646. 5740.64  94
   0  -2   6 236356. 5711.28  19
   0  -2   6 218767. 5703.65  97
   0   2  -5 130743. 3238.95  20
   0  -2   5 130014. 3243.81  21
   0  -2   5 138786. 3269.22  80
   0  -2   5 139403. 3258.02  64
   0   2  -5 125890. 3232.45  16
   0  -2   5 124208. 3246.16  94
   0  -2   5 133439. 3244.05  97
   0  -2   4 86052.4 2113.39  80
   0   2  -4 78042.3 2082.29  20
   0  -2   4 80715.5 2089.44  21
   0  -2   4 82773.9 2085.36  89
   0  -2   4 79559.9 2097.34  79
   0   2  -4 85421.1 2107.56  62
   0  -2   4 82926.1 2102.16  64
   0   2  -3 52686.4 1212.03  62
   0   2  -3 47177.9 1178.95   1
   0   2  -3 42918.4 1168.93   3
   0  -2   3 45144.5 1160.53  76
   0  -2   3 46442.6 1180.39  74
   0   2  -3 47323.3 1180.14  20
   0  -2   3 45657.2 1180.89  89
   0   2  -3 48616.9 1180.19  18
   0   2  -3 44926.2 1165.02   4
   0   2  -3 48067.6 1174.92   5
   0  -2   3 45384.2 1177.05  25
   0  -2   3 48331.3 1188.42  21
   0  -2   3 48516.4 1196.00  79
   0   2  -2 46549.6 1164.74   3
   0   2  -2 46644.3 1146.22  20
   0   2  -2 49424.0 1148.83  18
   0  -2   2 45895.4 1147.63  68
   0  -2   2 42790.1 1169.38  62
   0   2  -2 46081.3 1168.99   1
   0   2  -2 48271.8 1179.43  62
   0  -2   2 44424.5 1154.35  67
   0   2  -2 43841.8 1165.95  10
   0  -2   2 47993.0 1156.76  21
   0   2  -2 46905.0 1141.16  11
   0  -2   2 47845.4 1148.54  25
   0  -2   2 46203.1 1155.23  74
   0   2  -2 44972.5 1120.65  26
   0   2  -2 48022.2 1167.07   5
   0   2  -1 78572.5 1949.28   9
   0   2  -1 84553.3 1935.78  20
   0   2  -1 84682.4 1983.62   1
   0   2  -1 83670.7 1977.65   3
   0   2  -1 83658.3 1946.41  15
   0   2  -1 81426.1 1935.05  18
   0   2  -1 77694.8 1956.76  11
   0   2  -1 76230.3 1965.44  10
   0   2  -1 80322.0 1974.71   5
   0  -2   1 73244.3 1970.05  62
   0   2  -1 79316.5 1951.44  71
   0   2   0 36579.3 937.052   1
   0   2   0 36675.4 894.797  15
   0   2   0 35565.0 919.793  26
   0   2   0 36693.8 875.740  18
   0   2   0 37540.8 934.159   3
   0   2   0 34551.8 929.024   5
   0  -2   0 37253.7 922.661  63
   0   2   0 36111.0 917.128  10
   0   2   0 37122.0 925.757  11
   0   2   1 82141.4 2027.74  26
   0  -2  -1 84240.7 2012.27  86
   0  -2  -1 79990.9 1999.30  66
   0   2   1 88795.6 2028.58   3
   0  -2  -1 83532.4 2027.82  75
   0  -2  -1 79527.9 2018.01  73
   0   2   1 79210.2 2021.07   5
   0   2   1 84785.6 2033.87  12
   0  -2  -1 84095.7 2002.75  81
   0  -2  -1 81893.1 1987.72  72
   0   2   1 86163.9 2032.43   1
   0   2   1 82415.1 2020.49  63
   0  -2  -1 84030.8 2032.05  70
   0  -2  -1 79030.6 2025.94  65
   0  -2  -2 74922.5 1853.78  86
   0   2   2 77257.9 1842.50   4
   0  -2  -2 71810.9 1858.45  73
   0   2   2 74092.2 1867.39  26
   0   2   2 77648.2 1855.90   1
   0   2   2 74228.0 1847.29   5
   0  -2  -2 70565.5 1861.31  65
   0   2   2 79761.8 1848.35   3
   0  -2  -2 78477.9 1863.80  92
   0  -2  -2 75760.4 1871.97  70
   0  -2  -2 74421.2 1869.70  75
   0   2   2 71295.9 1873.50  12
   0  -2  -3 166791. 4151.66  75
   0  -2  -3 170591. 4151.22  70
   0  -2  -3 175315. 4152.36  87
   0  -2  -3 172273. 4146.14  92
   0   2   3 169984. 4157.97  97
   0   2   3 170303. 4146.76  26
   0   2   3 169954. 4163.69  12
   0  -2  -4 21757.9 646.098  92
   0  -2  -4 22642.9 650.184  27
   0  -2  -4 21818.4 655.734  87
   0   2   4 23431.0 675.412  12
   0   2   4 20976.2 625.369  21
   0   2   4 22054.1 658.370  97
   0  -2  -4 21446.5 642.201 100
   0  -2  -4 21980.9 657.223  99
   0   2   4 22830.1 647.644  26
   0   2   5 935.173 86.3383  21
   0   2   5 536.559 75.8470  97
   0  -2  -5 612.831 76.7485  87
   0  -2  -5 809.995 89.2397  99
   0   2   5 738.284 89.2685  12
   0  -2  -6 74925.0 2013.51 102
   0   2   6 79411.6 2044.52  12
   0  -2  -6 75059.8 2014.06  99
   0   2   6 76541.6 2023.29  97
   0  -2  -6 76159.7 2009.01 109
   0   2   7 1560.11 151.596  97
   0  -2  -7 1880.15 162.629  99
   0   2   7 1727.08 163.885  12
   0  -2  -7 1850.90 159.245 109
   0  -2  -7 1551.37 147.922 102
   0   2   8 853.278 125.902  12
   0  -2  -8 971.594 126.579  24
   0   2   8 1087.82 136.311  97
   0  -2  -8 1170.16 141.658  14
   0   2   8 839.816 125.449  45
   0  -2  -8 946.938 129.057 128
   0   2   9 17986.4 717.543  41
   0  -2  -9 19197.5 719.985 110
   0  -2  -9 18631.3 719.516  14
   0   2   9 17174.6 690.739 143
   0  -2  -9 18198.5 710.257  24
   0   2   9 19856.1 737.978  45
   0   2   9 17728.6 710.644 131
   0  -2  -9 17236.1 703.147  37
   0  -2  -9 18080.1 706.582 128
   0   2  10 32915.4 1155.34  45
   0   2  10 35372.9 1175.18 131
   0  -2 -10 35054.1 1171.31  37
   0  -2 -10 37012.2 1171.19 135
   0  -2 -10 37384.8 1184.76 110
   0  -2 -10 35459.3 1166.10 128
   0   2  11 9116.01 468.800 131
   0  -2 -11 9589.08 472.039 110
   0  -2 -11 9123.27 463.909 128
   0   2  11 8580.53 458.010  45
   0  -2 -11 8939.58 464.464  37
   0  -2 -11 9570.03 463.570 135
   0   2  12 1331.22 160.986 131
   0  -2 -12 1668.44 173.655  37
   0   2  12 1832.00 186.993 126
   0  -2 -12 1836.95 183.958  33
   0  -2 -12 1690.19 175.857 128
   0  -2 -12 1666.38 173.452 110
   0  -2 -13 6366.67 324.137  33
   0   2  13 6847.44 337.934 126
   0   2  13 6135.34 319.944 131
   0   2  14 2224.13 150.635 126
   0  -2 -14 2191.57 148.500  34
   0  -2 -14 2410.23 151.032  33
   0   2  14 2363.21 150.823 131
   0  -3  15 13183.5 454.177 131
   0   3 -15 12633.1 448.630  36
   0   3 -14 7389.39 348.629 144
   0  -3  14 7544.37 356.659 131
   0  -3  14 6981.39 340.732 125
   0   3 -14 6945.82 346.449  36
   0   3 -13 12489.2 527.592 144
   0  -3  13 12301.4 530.596 131
   0   3 -13 10867.0 505.357  36
   0  -3  13 11463.5 514.101 125
   0  -3  12 29691.7 1012.23 131
   0   3 -12 29131.3 993.619 137
   0   3 -12 29641.0 1007.13 144
   0   3 -12 28401.1 988.465  39
   0   3 -12 27986.5 990.252  36
   0  -3  11 21846.1 854.285  98
   0   3 -11 23964.8 878.156 144
   0  -3  11 24212.6 885.792 131
   0   3 -11 24838.8 879.725 137
   0   3 -11 23313.7 869.992  39
   0   3 -11 25984.4 897.211  36
   0  -3  10 34060.1 1163.49  98
   0   3 -10 37180.9 1182.51  20
   0   3 -10 35896.8 1164.31 137
   0   3 -10 35842.6 1171.75  36
   0   3 -10 37799.7 1187.00  39
   0   3 -10 36524.9 1176.54 144
   0  -3  10 36921.7 1182.75  21
   0   3  -9 8266.18 404.863  20
   0  -3   9 7981.66 405.510  94
   0   3  -9 7690.84 400.458 144
   0  -3   9 7844.35 406.713  98
   0   3  -9 7623.84 397.319 137
   0  -3   9 8798.28 417.865  21
   0   3  -9 7800.84 403.275  36
   0   3  -9 8523.55 420.251  39
   0  -3   8 4239.10 258.176  21
   0   3  -8 4267.54 254.518  20
   0  -3   8 3962.05 254.931  94
   0  -3   8 4084.94 257.077  84
   0  -3   7 17451.3 577.401  19
   0  -3   7 16481.2 578.755  94
   0  -3   7 16555.5 580.710  84
   0  -3   7 15815.6 565.341  21
   0   3  -6 6178.33 279.600 105
   0  -3   6 6158.05 290.557  80
   0  -3   6 6456.46 289.913  64
   0  -3   6 5721.20 270.329  21
   0   3  -6 5831.06 269.548  10
   0  -3   6 6598.93 291.620  94
   0   3  -6 5384.61 258.155  20
   0   3  -5 247.061 44.9672  20
   0  -3   5 221.965 48.0647  64
   0   3  -5 210.584 43.9956  10
   0  -3   5 211.173 45.0769  21
   0  -3   5 183.108 42.7611  80
   0  -3   5 196.933 44.6799  79
   0   3  -4 55881.6 1420.50  20
   0  -3   4 59821.0 1474.81  64
   0  -3   4 56159.1 1427.95  74
   0  -3   4 53120.1 1425.83  21
   0   3  -4 59043.9 1455.50  10
   0  -3   4 55262.8 1420.08  25
   0  -3   4 52558.2 1438.37  79
   0  -3   4 54478.7 1455.48  80
   0   3  -3 40116.9 1024.60   5
   0   3  -3 39365.3 996.951  20
   0   3  -3 36713.5 990.292  18
   0  -3   3 38894.4 1009.38  21
   0  -3   3 36981.2 1006.69  74
   0  -3   3 38854.4 997.115  25
   0   3  -3 42506.7 1039.89  10
   0   3  -3 41457.4 1038.75   1
   0  -3   3 38191.9 1010.48  67
   0   3  -3 38723.6 1025.33   3
   0  -3   3 36639.1 994.147  68
   0   3  -3 39586.8 1015.33   4
   0   3  -2 382.688 48.4638   3
   0   3  -2 454.376 52.6568   5
   0   3  -2 421.615 48.9650  10
   0   3  -2 419.958 51.9028   1
   0   3  -2 498.212 45.3962  11
   0   3  -2 442.306 49.1708   4
   0  -3   2 369.531 49.1745  62
   0   3  -2 503.099 44.2634  15
   0   3  -2 442.570 40.5477   9
   0   3  -1 31181.0 834.004  11
   0   3  -1 32916.3 807.297  15
   0  -3   1 31972.1 858.403  62
   0   3  -1 31154.7 825.435  71
   0   3  -1 31995.0 856.284   5
   0   3  -1 33817.1 861.961   3
   0   3  -1 30859.7 861.335   1
   0   3  -1 30795.6 823.475  26
   0   3  -1 33067.6 845.644  10
   0  -3   1 30956.6 840.280  63
   0   3  -1 31629.1 822.861   9
   0   3   0 166268. 4175.97   5
   0   3   0 162506. 4183.92   1
   0   3   0 167243. 4167.28  11
   0   3   0 179747. 4165.79  71
   0   3   0 183654. 4160.00   9
   0   3   0 172101. 4155.31  10
   0  -3   0 184264. 4164.51  63
   0   3   0 166690. 4159.65  26
   0   3   0 164772. 4177.26   3
   0   3   1 4511.60 189.223   5
   0   3   1 4498.03 194.584   1
   0   3   1 4593.79 190.600   3
   0   3   1 4820.60 188.403   4
   0  -3  -1 4506.39 189.514  75
   0  -3  -1 4498.33 191.397  65
   0  -3  -1 4877.05 172.344  66
   0  -3  -1 4451.37 180.917  73
   0  -3  -1 4792.52 196.515  70
   0   3   1 4405.04 184.232  63
   0   3   1 4649.90 191.465  26
   0  -3  -1 4498.62 173.216  86
   0  -3  -2 196638. 4596.53  86
   0  -3  -2 187502. 4620.94  75
   0   3   2 185592. 4619.09  26
   0   3   2 186579. 4614.79   1
   0  -3  -2 196664. 4621.81  65
   0   3   2 198287. 4631.02  12
   0   3   2 178949. 4594.73   3
   0  -3  -2 189099. 4606.77  92
   0   3   2 184721. 4602.42   5
   0   3   2 196410. 4615.70  63
   0   3   2 189391. 4595.25   4
   0  -3  -2 191912. 4630.38  70
   0  -3  -2 194179. 4608.15  73
   0  -3  -3 693.239 75.0867  87
   0   3   3 557.347 71.1480  12
   0  -3  -3 517.311 67.5842  70
   0  -3  -3 764.916 72.8137 100
   0  -3  -3 563.827 65.9163  92
   0   3   3 586.503 69.4929  26
   0  -3  -3 609.730 70.4356  75
   0  -3  -4 455.451 68.1837  87
   0  -3  -4 561.703 73.3463  92
   0  -3  -4 593.552 76.3126  27
   0   3   4 458.328 72.3610  12
   0  -3  -4 558.535 69.7635 100
   0   3   4 542.727 72.9569  26
   0   3   5 10365.8 428.079  12
   0  -3  -5 9473.29 386.408 109
   0  -3  -5 10021.5 398.100  27
   0  -3  -5 10386.9 408.746  99
   0  -3  -5 10231.4 407.833  87
   0  -3  -6 9735.04 423.340  87
   0   3   6 10193.4 445.317  12
   0  -3  -6 9798.18 411.152 109
   0  -3  -6 9988.41 427.263  99
   0  -3  -7 5676.57 318.269 102
   0  -3  -7 5842.62 312.206 109
   0  -3  -7 5764.67 324.689  14
   0  -3  -7 6106.41 327.791  99
   0   3   7 5409.99 328.926  12
   0  -3  -8 4925.61 303.959 102
   0  -3  -8 5616.10 331.691  14
   0   3   8 4645.10 306.156  45
   0  -3  -8 5116.66 320.145  24
   0  -3  -8 4968.38 310.652  99
   0   3   8 5123.81 330.858  41
   0  -3  -8 4479.30 301.067  37
   0   3   8 4253.54 294.223 143
   0   3   8 5079.96 319.441 131
   0  -3  -8 4550.49 303.354 128
   0   3   8 4402.84 314.492  12
   0   3   9 1405.36 171.057 131
   0  -3  -9 1027.79 142.754  37
   0  -3  -9 786.751 127.929 128
   0   3   9 1225.53 163.547  41
   0  -3  -9 983.560 141.645 110
   0   3   9 1002.26 146.383  45
   0   3  10 16527.5 691.612 126
   0  -3 -10 18449.0 706.166  37
   0   3  10 16359.6 682.736  45
   0   3  10 16592.4 684.713 131
   0   3  10 16727.5 699.099  41
   0   3  10 17934.1 709.704 145
   0  -3 -10 16478.1 678.832 110
   0  -3 -10 16189.9 677.463 128
   0  -3 -11 21036.7 768.045  37
   0  -3 -11 20755.0 765.521 110
   0  -3 -11 21038.1 767.028 128
   0  -3 -11 19616.8 750.234 135
   0   3  11 18981.6 751.560  41
   0   3  11 19057.9 746.740 131
   0   3  11 20970.9 778.558 126
   0   3  12 3335.27 238.077 126
   0  -3 -12 2825.17 217.695 110
   0   3  12 3460.93 236.549 131
   0  -3 -12 3531.73 238.947 128
   0   3  12 3504.92 240.268  41
   0  -3 -12 3217.36 232.836  33
   0  -3 -12 2854.05 216.684 135
   0   3  13 2228.83 163.561 131
   0  -3 -13 2410.92 172.826  33
   0  -3 -13 2575.33 176.183  34
   0   3  13 2238.27 166.546 126
   0  -4  15 1865.65 131.621 125
   0  -4  15 1988.80 136.438 131
   0   4 -15 1938.99 135.187  36
   0  -4  14 18716.4 637.546 131
   0   4 -14 17658.7 628.545  36
   0  -4  14 17494.8 627.880 125
   0   4 -13 596.079 106.487  36
   0   4 -13 541.442 103.608 144
   0  -4  13 705.931 113.849 131
   0   4 -12 8142.71 425.337  36
   0   4 -12 7857.23 424.217 144
   0   4 -12 7868.80 426.942  39
   0  -4  12 7976.25 430.902  98
   0  -4  12 8447.23 433.982 131
   0   4 -11 32470.2 1072.16 144
   0   4 -11 30353.3 1055.10  39
   0   4 -11 30380.6 1046.37 137
   0  -4  11 30383.1 1064.27  98
   0   4 -11 32225.8 1060.93  36
   0  -4  10 37418.6 1227.75  21
   0   4 -10 36827.8 1211.73 137
   0   4 -10 40747.6 1238.46  36
   0   4 -10 36919.9 1222.58 144
   0   4 -10 38897.4 1242.27  39
   0   4 -10 38129.7 1226.34  20
   0  -4  10 37293.0 1238.67  98
   0  -4  10 42463.6 1271.28  94
   0   4  -9 32874.0 1056.56  39
   0   4  -9 30485.2 1018.30  20
   0   4  -9 32935.1 1043.41  36
   0   4  -9 29932.8 1020.24 137
   0  -4   9 31430.6 1029.44  21
   0  -4   9 31792.7 1042.40  94
   0   4  -9 30753.7 1033.38 144
   0  -4   9 33162.1 1057.38  84
   0   4  -8 16095.3 607.233  20
   0  -4   8 15021.9 610.910  94
   0  -4   8 16877.9 623.465  21
   0  -4   8 16876.6 627.160  19
   0  -4   7 25767.7 832.554  80
   0  -4   7 24659.8 803.116  94
   0   4  -7 23552.6 775.427  20
   0  -4   7 26223.5 802.001  21
   0   4  -7 25257.2 802.649  10
   0  -4   7 22551.1 803.953  64
   0  -4   6 14130.9 495.789  21
   0  -4   6 15124.6 533.998  80
   0  -4   6 13734.8 504.068  79
   0   4  -6 14760.9 517.350  10
   0  -4   5 10081.8 394.914  64
   0  -4   5 9118.78 362.609  79
   0   4  -5 8638.83 361.157  10
   0  -4   5 9781.88 359.015  21
   0  -4   5 9430.09 380.295  80
   0  -4   4 23424.8 714.287  67
   0  -4   4 24792.1 735.119  79
   0   4  -4 26746.4 739.752   5
   0   4  -4 24471.8 741.240  10
   0   4  -4 23744.0 737.032   1
   0   4  -4 27019.3 747.112   3
   0   4  -3 23350.2 711.435   3
   0  -4   3 24518.4 692.460  74
   0   4  -3 26124.1 725.818   5
   0   4  -3 24459.9 728.621   1
   0  -4   3 23823.8 695.598  67
   0   4  -3 24945.7 718.619  10
   0  -4   3 22245.9 719.834  62
   0   4  -3 25232.6 708.729   4
   0   4  -2 1409.41 102.714   4
   0   4  -2 1211.64 87.6501  11
   0   4  -2 1259.08 103.125   3
   0   4  -2 1382.89 101.819  10
   0   4  -2 983.063 95.8159   1
   0  -4   2 1219.71 96.3945  63
   0  -4   2 1383.60 109.462  62
   0   4  -2 1425.57 109.622   5
   0  -4   1 208183. 4800.90  63
   0   4  -1 194127. 4782.43  11
   0  -4   1 183609. 4808.11  62
   0   4  -1 203340. 4785.58  10
   0   4  -1 197925. 4801.59   4
   0   4  -1 191758. 4815.93   1
   0   4  -1 201755. 4811.57   3
   0   4  -1 197883. 4772.08  71
   0   4  -1 196698. 4812.28   5
   0   4  -1 196513. 4769.43  26
   0  -4   0 131442. 3295.62  65
   0   4   0 126693. 3312.44   1
   0   4   0 132143. 3275.29   9
   0   4   0 138652. 3307.79   3
   0   4   0 134722. 3283.78  26
   0   4   0 135331. 3285.04  71
   0   4   0 129861. 3307.44   5
   0   4   0 136960. 3270.43  10
   0   4   0 134567. 3294.58   4
   0   4   1 33609.8 939.372   5
   0  -4  -1 33310.3 940.257  65
   0  -4  -1 33223.3 918.178  73
   0   4   1 33161.0 929.179   4
   0   4   1 35401.6 946.137   3
   0   4   1 33375.0 935.604  26
   0   4   1 32973.5 950.133   1
   0  -4  -1 33361.3 942.257  70
   0   4   1 33775.0 936.059  71
   0  -4  -1 34240.8 933.058  75
   0  -4  -2 19725.4 632.727  65
   0   4   2 20634.0 614.699   4
   0  -4  -2 21522.8 638.354  75
   0   4   2 20278.2 631.457  26
   0  -4  -2 19747.2 613.517  73
   0  -4  -2 20446.2 610.545  92
   0  -4  -2 18952.9 633.885  70
   0   4   2 21956.8 632.963   3
   0   4   3 6078.30 285.502  12
   0   4   3 5952.67 274.988  26
   0  -4  -3 5791.02 277.914  70
   0  -4  -3 5830.63 257.530  92
   0  -4  -3 5555.93 268.613  87
   0  -4  -3 5804.34 272.234  75
   0  -4  -4 61648.7 1655.05  87
   0  -4  -4 62004.4 1631.27  92
   0   4   4 59594.7 1646.12  26
   0  -4  -4 60573.7 1661.61  27
   0   4   4 59688.8 1666.15  12
   0  -4  -5 53921.3 1548.60  87
   0   4   5 52843.9 1566.97  12
   0  -4  -5 56740.5 1556.27  78
   0  -4  -5 56738.2 1560.73  27
   0  -4  -5 56044.7 1552.04  99
   0  -4  -6 1318.98 145.131  99
   0  -4  -6 1330.75 144.269  14
   0   4   6 1233.08 152.242  12
   0  -4  -6 1462.07 154.288  87
   0  -4  -7 32827.0 1058.18  14
   0  -4  -7 30509.0 1051.90  24
   0   4   7 33961.3 1091.24 145
   0   4   7 31230.0 1044.85 143
   0   4   7 31428.4 1050.57 126
   0  -4  -7 31528.0 1045.69 102
   0  -4  -7 32627.1 1056.28  99
   0   4   7 33242.1 1086.10  41
   0  -4  -8 15899.1 656.583 102
   0   4   8 17468.5 698.940  41
   0  -4  -8 16753.4 665.562 128
   0   4   8 15729.0 652.518 131
   0   4   8 16335.6 681.052 145
   0  -4  -8 16244.8 664.159  99
   0   4   8 15274.3 651.672 126
   0   4   8 15650.0 654.345 143
   0   4   9 2171.40 218.527 145
   0   4   9 2020.18 207.995 126
   0   4   9 2292.59 215.547  45
   0  -4  -9 2738.30 234.724 128
   0   4   9 2452.49 234.969  41
   0   4   9 2249.76 215.941 131
   0  -4  -9 2560.19 226.589 102
   0  -4  -9 2482.34 221.612 110
   0  -4 -10 1431.43 167.055 128
   0  -4 -10 1353.49 165.701 135
   0  -4 -10 1476.09 166.971 110
   0   4  10 1533.78 182.910  41
   0   4  10 1264.72 158.392 126
   0   4  10 1239.27 157.445 131
   0   4  10 1113.07 152.808 145
   0  -4 -11 111.831 52.1931 128
   0  -4 -11 91.3380 49.0307  33
   0   4  11 94.0945 46.1187  41
   0   4  11 195.706 60.7696 131
   0   4  11 63.5021 43.5831 126
   0  -4 -11 140.022 60.1565 135
   0  -4 -11 122.675 49.7879 110
   0   4  11 180.916 62.6515 145
   0  -4 -11 108.280 50.5402  37
   0  -4 -12 522.809 84.6133 110
   0   4  12 492.513 83.9999 126
   0  -4 -12 582.241 90.5670  33
   0   4  12 624.993 89.9524 131
   0   4  12 465.754 83.7770  41
   0  -4 -12 554.396 88.1671 128
   0  -4 -12 573.122 89.9119 135
   0   4  13 882.400 86.4708  41
   0   4  13 894.027 87.2081 126
   0  -4 -13 757.913 82.9513  33
   0   5 -15 1861.81 128.984  58
   0   5 -15 1947.10 123.858  36
   0  -5  15 1823.13 124.685 125
   0  -5  14 2013.93 164.766 125
   0   5 -14 2060.20 159.331  36
   0  -5  13 23.5318 38.2494 131
   0   5 -13 47.1917 42.3975  32
   0   5 -13 103.186 49.6853  36
   0   5 -12 2683.08 229.900 144
   0  -5  12 2663.90 224.982 131
   0   5 -12 2469.93 214.246  36
   0  -5  12 2597.58 232.271  98
   0   5 -12 2799.82 234.467  39
   0   5 -11 14143.2 623.102  39
   0  -5  11 14355.0 629.175  95
   0  -5  11 14761.0 638.376  98
   0   5 -11 14742.8 626.233 144
   0  -5  10 123.812 58.0728  94
   0   5 -10 107.341 57.5399  39
   0  -5  10 96.5288 55.1089  84
   0  -5  10-15.9546 42.3363  98
   0   5 -10 89.9748 53.8746 144
   0  -5   9 12609.7 573.974  84
   0   5  -9 12684.7 559.773 144
   0   5  -9 13952.3 582.415  39
   0  -5   9 12620.0 564.515  19
   0  -5   9 13075.9 568.475  94
   0   5  -8 24621.9 821.629  39
   0  -5   8 22023.4 802.927  19
   0  -5   8 23642.1 813.530  94
   0  -5   8 24847.5 851.226  80
   0  -5   8 20552.9 797.780  84
   0   5  -8 21097.6 785.838 144
   0   5  -7 1546.39 154.071  10
   0  -5   7 1466.03 156.447  80
   0  -5   7 1250.25 151.079  64
   0  -5   7 1341.16 141.451  94
   0  -5   6 68816.9 1959.22  64
   0  -5   6 74794.3 1933.08  79
   0  -5   6 72949.1 1952.47  80
   0   5  -6 68594.7 1922.95  10
   0  -5   5 1487.94 131.270  79
   0   5  -5 1240.36 126.223  10
   0  -5   5 1636.78 152.774  64
   0  -5   4 37926.0 1063.58  79
   0   5  -4 36546.0 1059.07   4
   0   5  -4 37538.5 1079.40  10
   0  -5   4 38991.8 1113.63  64
   0   5  -4 36191.0 1072.92   5
   0   5  -3 13299.5 482.150   5
   0  -5   3 13780.3 478.196  63
   0   5  -3 12333.4 461.450  10
   0   5  -3 13664.1 474.717   4
   0   5  -3 14312.7 493.245   3
   0   5  -3 13378.7 496.907   1
   0  -5   3 12989.9 455.690  67
   0  -5   3 12505.7 487.062  62
   0  -5   2 6667.70 302.995  62
   0   5  -2 6010.83 268.685  10
   0  -5   2 6188.87 275.257  63
   0   5  -2 6354.71 282.622   4
   0   5  -2 6062.76 287.572   3
   0   5  -2 5816.92 290.741   1
   0   5  -2 6143.36 286.926   5
   0   5  -1 591.015 82.3955   5
   0  -5   1 605.195 82.9626  62
   0   5  -1 457.904 64.1489  10
   0  -5   1 548.459 75.5573  65
   0   5  -1 502.297 75.0852   3
   0   5  -1 435.632 72.4508   1
   0   5  -1 509.441 72.2444   4
   0  -5   1 542.131 71.2721  63
   0   5   0 1818.72 143.230   3
   0  -5   0 1810.75 139.238  65
   0  -5   0 1976.53 132.260  73
   0   5   0 1933.02 135.179  26
   0   5   0 1816.42 148.690   1
   0   5   0 1817.32 131.305  71
   0   5   0 1740.93 141.575   5
   0   5   0 1868.00 139.353   4
   0  -5   0 1872.18 142.429  70
   0   5   1 12185.4 443.543   4
   0  -5  -1 12396.4 445.914  75
   0   5   1 13011.9 453.920  26
   0  -5  -1 11474.9 425.312  73
   0   5   1 12814.0 462.701   3
   0   5   1 11774.4 434.662   9
   0  -5  -1 13357.7 468.379  70
   0   5   1 11655.4 440.293  71
   0   5   1 11813.4 462.833   1
   0   5   1 12539.7 460.149   5
   0  -5  -1 12046.4 454.255  65
   0  -5  -2 1752.75 144.517  65
   0   5   2 1371.84 128.283  26
   0  -5  -2 1211.97 123.325  70
   0  -5  -2 1403.64 122.026  73
   0  -5  -2 1396.19 127.277  75
   0   5   2 1318.98 123.784   9
   0   5   2 1262.10 123.719  71
   0   5   3 63271.5 1741.75  71
   0  -5  -3 63051.6 1749.64  70
   0  -5  -3 66822.3 1746.38  87
   0  -5  -3 61881.4 1729.49  75
   0   5   3 62925.5 1736.37  26
   0  -5  -3 63329.4 1754.86  27
   0   5   4 24952.9 838.492  71
   0  -5  -4 23586.0 793.164  92
   0  -5  -4 26118.8 852.081  78
   0  -5  -4 26256.7 854.900  27
   0  -5  -4 25032.4 835.451  87
   0   5   5 24529.7 854.102  71
   0  -5  -5 24993.1 853.429  78
   0  -5  -5 24925.8 856.227  27
   0  -5  -5 25188.5 843.688  99
   0  -5  -5 23074.2 833.376  87
   0  -5  -6 2870.63 233.083  87
   0  -5  -6 2523.56 221.640  24
   0   5   6 2595.62 228.793  41
   0   5   6 2623.26 217.834 143
   0   5   6 2221.45 216.188 145
   0  -5  -6 2571.44 219.644  99
   0   5   6 2574.58 227.815  71
   0   5   6 2575.35 233.082  59
   0  -5  -7 10065.1 494.805 102
   0   5   7 11298.0 531.902  41
   0   5   7 9973.66 507.211 145
   0  -5  -7 10295.6 497.368  99
   0   5   7 9318.14 473.108 143
   0   5   7 11215.6 530.292  59
   0  -5  -8 21671.5 814.261 128
   0   5   8 20859.5 832.679 145
   0  -5  -8 22998.5 843.310  99
   0  -5  -8 22738.7 835.644 102
   0   5   8 23066.5 860.287  41
   0   5   9 15.9436 45.6880  41
   0  -5  -9 29.2462 44.7972 102
   0   5   9 15.7418 38.1248 145
   0  -5  -9-14.2031 37.6814 128
   0  -5 -10 533.279 100.330  33
   0  -5 -10 479.131 92.3883 128
   0   5  10 524.388 104.796  41
   0  -5 -10 471.344 96.3923 135
   0   5  10 537.900 103.109 145
   0  -5 -11 5430.66 299.664  33
   0  -5 -11 6139.90 317.231 135
   0   5  11 5373.87 311.011  41
   0  -5 -11 6609.82 318.256 128
   0   5  11 6311.54 322.221 145
   0   5  12 2205.05 156.134  41
   0  -5 -12 2113.22 145.241 128
   0  -5 -12 2046.25 145.188  33
   0  -5 -12 2112.15 147.065 135
   0  -6  14 4534.75 238.380 125
   0   6 -14 3949.69 219.996  32
   0   6 -14 4251.35 237.901  58
   0   6 -13 3827.26 247.946  32
   0  -6  12 408.106 93.8382  98
   0  -6  12 508.222 101.116  95
   0   6 -12 289.098 79.4255  32
   0  -6  11 749.298 131.473  98
   0  -6  11 737.119 129.837  95
   0   6 -11 931.827 136.057  39
   0  -6  11 558.919 111.576  94
   0  -6  10 1133.41 159.947  84
   0  -6  10 1234.06 165.350  98
   0  -6  10 1060.07 150.642  94
   0   6 -10 1204.49 158.764  39
   0   6  -9 5929.24 358.756  39
   0   6  -9 6881.24 391.049  38
   0  -6   9 6275.08 386.093  84
   0  -6   9 6389.57 372.520  94
   0  -6   8 12681.7 569.408  84
   0  -6   8 12299.5 553.598  19
   0  -6   8 12596.8 569.299  80
   0   6  -8 11533.0 543.889  38
   0   6  -8 13738.3 568.807  10
   0  -6   8 11681.9 530.639  94
   0   6  -7 18257.8 696.576  38
   0  -6   7 17974.2 668.890  94
   0  -6   7 18926.7 704.145  80
   0  -6   6 338.370 82.6305  64
   0  -6   6 301.069 76.0810  80
   0   6  -6 400.002 84.4522  10
   0  -6   5 14795.3 573.821  80
   0  -6   5 14762.8 596.873  64
   0   6  -5 15164.8 574.760  10
   0   6  -4 33604.4 1016.80   5
   0   6  -4 32380.5 999.376  10
   0   6  -4 31873.0 993.403   4
   0  -6   4 33593.0 1041.72  64
   0   6  -3 358.216 68.1680  10
   0   6  -3 353.306 70.1323   4
   0   6  -3 342.012 71.7787   5
   0  -6   3 280.788 59.3703  67
   0   6  -2 234.361 61.3371   5
   0   6  -2 210.391 53.1923  10
   0   6  -2 312.536 66.3240   4
   0  -6   2 266.384 64.7454  65
   0  -6   1 38407.3 1116.85  70
   0  -6   1 37486.9 1119.14  65
   0   6  -1 38430.2 1125.90   4
   0   6  -1 37847.0 1138.51   5
   0   6   0 78.5527 42.6137   4
   0   6   0 96.4127 43.4854   5
   0   6   1 10331.7 437.061   5
   0  -6  -1 9443.98 426.261  65
   0  -6  -1 10626.5 428.183  75
   0   6   1 10875.7 433.501   4
   0  -6  -1 9482.03 428.384  70
   0   6   1 9222.06 408.728  71
   0  -6  -1 10102.8 405.283  73
   0   6   1 10112.2 422.109  26
   0  -6  -2 4630.36 271.710  87
   0  -6  -2 4669.42 283.448  70
   0  -6  -2 4458.00 257.056  73
   0   6   2 5042.56 286.793  71
   0  -6  -2 5162.46 298.595  27
   0  -6  -2 4939.37 278.571  75
   0  -6  -3 2727.18 208.791  75
   0  -6  -3 2566.81 215.840  27
   0  -6  -3 2425.91 210.851  78
   0  -6  -3 2819.44 212.929  87
   0   6   3 2781.18 216.044  71
   0   6   3 2490.25 203.257   9
   0  -6  -3 2528.15 209.815  70
   0   6   4 347.147 82.6912  71
   0   6   4 379.112 83.2695   9
   0  -6  -4 244.128 67.1302  99
   0  -6  -4 330.596 86.9792  78
   0  -6  -4 452.666 93.7300  87
   0   6   4 255.843 80.1792  59
   0  -6  -4 319.854 79.0644  27
   0   6   4 226.693 69.0060 145
   0  -6  -5 2140.71 202.767  99
   0   6   5 2239.85 216.121  71
   0   6   5 2159.61 211.275 145
   0  -6  -5 1975.19 197.282  87
   0  -6  -5 1846.18 196.413  78
   0   6   5 1929.09 207.075  59
   0  -6  -5 1795.19 195.641  27
   0   6   5 2088.49 206.298   9
   0   6   6 9737.39 486.798  41
   0  -6  -6 9589.06 478.654  99
   0   6   6 9180.05 484.545 145
   0  -6  -6 10026.6 493.829  87
   0   6   6 9534.79 499.187  59
   0   6   7 2967.07 263.265  59
   0   6   7 3325.73 277.930 145
   0  -6  -7 3381.65 271.798 102
   0   6   7 3510.55 275.453  41
   0  -6  -7 3274.35 264.849  99
   0  -6  -8 1510.92 165.793 128
   0   6   8 1532.92 181.082 145
   0   6   8 1268.37 168.747  59
   0  -6  -8 1622.05 182.121 102
   0   6   8 1287.14 167.184  41
   0   6   9 182.536 66.3587 145
   0  -6  -9 93.4692 52.2318 102
   0   6   9 112.017 56.8246  41
   0  -6  -9 147.176 56.4390 128
   0  -6 -10 505.572 90.6489 135
   0   6  10 470.353 91.2285  41
   0  -6 -10 515.189 87.9766 128
   0  -6 -10 512.083 86.7350 114
   0   6  11 444.453 75.5702  41
   0  -6 -11 641.306 84.3088 135
   0  -6 -11 491.273 69.3520 128
   0  -7  14 66.0190 32.7782 125
   0   7 -14 13.4951 20.6878  58
   0   7 -14 58.8433 30.8785  32
   0   7 -13 29.3127 31.7557  32
   0   7 -12 12.4461 33.0208  32
   0  -7  11 8224.79 441.402  95
   0  -7  11 7847.88 427.628  98
   0   7 -11 7950.76 420.314  32
   0   7 -11 8478.51 428.852  57
   0   7 -10 124.746 60.9597  57
   0   7 -10 106.616 61.7891  38
   0  -7  10 127.050 57.1190  98
   0  -7  10 121.095 59.1795  94
   0   7  -9 557.863 112.721  38
   0  -7   9 652.236 124.078  84
   0   7  -9 547.913 111.243  57
   0   7  -8 33457.5 1122.08  57
   0   7  -8 32217.4 1112.22  38
   0  -7   8 31594.9 1113.84  84
   0  -7   8 34608.8 1144.51  80
   0   7  -7 147.920 64.2288  10
   0   7  -7 107.835 57.9587  57
   0  -7   7 224.602 74.4428  19
   0  -7   7 170.388 62.9205  80
   0   7  -6 709.161 117.211  10
   0   7  -6 449.667 96.2390  38
   0  -7   6 483.816 98.1373  80
   0   7  -6 505.410 99.8958  35
   0   7  -6 366.775 86.3234  57
   0   7  -5 27184.6 936.219  35
   0   7  -5 27161.2 926.810  10
   0   7  -5 28099.7 955.329  57
   0   7  -5 28638.2 951.136  38
   0  -7   5 28087.7 977.418  64
   0   7  -4 3592.44 248.337  10
   0   7  -4 3659.47 252.924   4
   0  -7   4 3593.52 265.474  64
   0  -7   3 10478.9 464.733  66
   0   7  -3 10489.0 471.607   4
   0   7  -3 10832.3 459.934  10
   0   7  -2 12013.2 505.674   4
   0  -7   2 11436.0 489.151  65
   0  -7   2 11235.8 482.106  67
   0   7  -1 197.670 64.5824   4
   0  -7   1 245.913 66.9817  65
   0  -7   0 63.4933 38.9038  70
   0  -7   0 12.7748 27.6757  27
   0  -7   0 12.9318 28.0159  65
   0   7   0 12.3843 26.8301   4
   0  -7  -1 1043.32 139.562  65
   0  -7  -1 1058.98 141.585  69
   0   7   1 1046.43 139.562  52
   0  -7  -1 1077.94 142.836  27
   0  -7  -1 1380.00 156.592  70
   0  -7  -2 209.458 66.9983  78
   0   7   2 137.356 57.8335  42
   0  -7  -2 218.399 68.3489  87
   0   7   2 352.116 85.7184  59
   0  -7  -2 298.589 81.0031  27
   0  -7  -2 191.023 61.8401  69
   0  -7  -2 188.919 63.1561  70
   0  -7  -3 600.230 111.858  69
   0   7   3 721.317 119.446  71
   0  -7  -4 150.064 62.6824  78
   0  -7  -4 100.799 51.8764  99
   0   7   4 234.241 76.9841  59
   0  -7  -4 271.230 78.3681  87
   0  -7  -5 20011.7 761.999  99
   0   7   5 18542.4 779.015  59
   0  -7  -5 19415.9 768.847  87
   0   7   5 20227.4 781.813  53
   0  -7  -6 1382.12 170.512 102
   0  -7  -6 1239.27 161.224  99
   0   7   6 1435.84 184.145  59
   0  -7  -7 9257.44 465.302 102
   0  -7  -7 9041.14 457.465  99
   0   7   7 8615.85 464.863  59
   0  -7  -8 30391.4 993.286 104
   0   7   8 28668.6 1000.31  59
   0   7   8 30368.8 995.588  41
   0  -7  -8 31845.2 1016.73 102
   0   7   9 511.819 88.0674  41
   0  -7  -9 538.436 90.8855 135
   0  -7 -10 1324.24 118.529 135
   0  -7 -10 1292.75 115.843 114
   0   7  10 1240.83 115.796  41
   0   8 -13 1226.81 115.123  32
   0   8 -12 6958.98 340.200  32
   0   8 -12 6858.93 332.974  57
   0   8 -11 927.665 127.790  32
   0   8 -11 743.971 114.731  38
   0  -8  11 716.861 115.680  98
   0   8 -11 853.626 121.777  57
   0   8 -10 1100.27 148.571  57
   0   8 -10 1056.64 141.608  32
   0   8 -10 1128.83 148.287  38
   0  -8  10 933.224 139.892  98
   0   8  -9 18971.2 754.942  38
   0   8  -9 19299.1 737.374  32
   0   8  -9 19162.2 758.978  57
   0   8  -8 2199.79 221.093  38
   0   8  -8 2610.73 239.133  57
   0  -8   8 2357.12 235.455  84
   0   8  -7 867.739 138.158  35
   0   8  -7 895.807 141.598  57
   0   8  -7 770.348 134.050  38
   0  -8   7 1080.80 156.054  84
   0   8  -6 175.418 64.7521  57
   0   8  -6 248.200 78.9086  38
   0   8  -6 120.370 61.1090  35
   0   8  -5 850.512 134.538  57
   0   8  -5 957.394 142.402  38
   0   8  -5 829.555 130.996  35
   0   8  -4 3045.07 240.129  10
   0   8  -4 3200.82 256.188  57
   0   8  -4 2870.08 244.867  40
   0   8  -4 3321.39 254.877  35
   0   8  -4 2977.87 244.648   8
   0   8  -3 3129.08 256.349  40
   0   8  -3 3269.57 257.011  42
   0   8  -3 3073.24 249.469  44
   0   8  -3 3252.32 258.481   4
   0   8  -3 2934.49 240.713  35
   0   8  -3 3648.54 269.373   8
   0   8  -2 1039.85 145.937   8
   0   8  -2 1272.21 162.875  44
   0   8  -2 1283.55 162.334   4
   0   8  -2 1182.59 153.668  42
   0   8  -2 1041.46 150.856  40
   0   8  -1 604.658 113.103   8
   0  -8   1 438.142 97.5771  69
   0   8  -1 577.020 108.537  42
   0   8  -1 451.267 100.900  44
   0   8  -1 649.736 117.922  40
   0   8  -1 462.064 97.6303   4
   0  -8   0 7152.37 406.858  69
   0   8   0 6916.04 386.166   8
   0   8   0 6856.47 398.493  40
   0   8   0 6401.93 371.494  44
   0  -8   0 6655.56 388.938  70
   0   8   0 7337.96 406.271  42
   0   8   1 23992.4 892.007  40
   0  -8  -1 24535.9 908.259  78
   0   8   1 24036.9 885.550  42
   0   8   1 24275.1 866.533  44
   0  -8  -1 24751.2 908.568  27
   0   8   2 2309.40 224.226  40
   0   8   2 2659.77 234.472  42
   0  -8  -2 2844.95 256.398  78
   0   8   3 33.3410 51.0749  59
   0   8   4 8828.66 471.285  59
   0  -8  -4 8030.11 437.675  87
   0   8   4 7827.07 445.556  53
   0   8   5 4717.52 335.464  59
   0   8   5 5140.49 338.771  53
   0  -8  -5 5813.21 350.967 102
   0  -8  -5 5000.48 325.298  99
   0  -8  -6 1070.92 146.645 102
   0  -8  -6 1483.19 167.955  99
   0   8   6 1406.86 172.668  59
   0   8   7 8428.04 419.541  59
   0  -8  -7 7801.10 398.684 104
   0  -8  -7 8320.77 407.938 102
   0   8   8 24401.2 824.415  59
   0  -8  -8 26573.9 814.669 135
   0  -8  -9 222.435 49.5121 114
   0   8   9 143.167 41.1981  59
   0  -8  -9 133.003 41.5475 135
   0   9 -12 4698.78 234.604  38
   0   9 -12 4444.32 229.727  32
   0   9 -11 7316.81 353.701  38
   0   9 -11 7436.73 344.620  32
   0   9 -11 7938.31 365.955  57
   0   9 -10 7905.29 396.839  57
   0   9 -10 7917.01 397.608  38
   0   9  -9 4104.01 285.982  57
   0   9  -9 3563.17 268.219  38
   0   9  -8 136.031 65.5426  38
   0   9  -8 138.827 62.5755  57
   0   9  -8 97.3407 52.2505  35
   0   9  -7 3614.48 281.966  38
   0   9  -7 3752.35 278.995  35
   0   9  -7 4138.92 301.852  57
   0   9  -6 7816.84 420.684  44
   0   9  -6 7614.91 428.982  57
   0   9  -6 7578.43 422.098  35
   0   9  -6 7847.46 428.465  38
   0   9  -5 45.5827 61.6229  44
   0   9  -5 123.394 64.7464  35
   0   9  -5 83.6789 60.1670   6
   0   9  -5 178.159 70.1335   8
   0   9  -4 22148.1 816.824  44
   0   9  -4 21084.8 814.674  40
   0   9  -4 20803.8 798.872  35
   0   9  -4 20628.6 799.915   8
   0   9  -4 22169.1 849.222   6
   0   9  -4 20707.0 801.655  42
   0   9  -3 52132.8 1573.41  35
   0   9  -3 54467.8 1649.85   6
   0   9  -3 49914.1 1576.09  44
   0   9  -3 52569.4 1596.64   8
   0   9  -3 53744.7 1619.02  40
   0   9  -3 52960.0 1605.98  42
   0   9  -2 537.037 112.710  42
   0   9  -2 888.501 141.222   8
   0   9  -2 799.922 138.464  40
   0   9  -2 702.738 127.105  44
   0   9  -2 688.519 137.561   6
   0   9  -1 6685.92 402.942  40
   0   9  -1 6512.60 407.139   6
   0   9  -1 6624.62 387.344   8
   0   9  -1 6314.90 377.872  44
   0   9  -1 6070.90 383.650  42
   0   9   0 283.195 94.3974  44
   0   9   0 261.427 86.9849  42
   0   9   0 224.737 79.8120   8
   0   9   0 305.727 94.0689   6
   0   9   0 516.133 108.428  40
   0   9   1 12301.0 574.292  42
   0   9   1 12731.3 584.240  40
   0   9   2 5725.23 356.904  42
   0   9   2 5988.97 366.924  40
   0   9   3 885.149 137.668  59
   0   9   3 584.947 116.618  53
   0   9   4 481.719 104.878  53
   0   9   4 331.196 92.7769  59
   0  -9  -4 472.562 95.7321 102
   0   9   5 441.872 97.6340  59
   0   9   5 395.337 87.6094  53
   0  -9  -6 10009.6 439.661 102
   0  -9  -6 10312.3 445.848 104
   0   9   6 9194.07 437.433  59
   0   9   7 3590.29 221.764  59
   0  -9  -8 12394.4 415.221 114
   0   9   8 11927.1 421.192  59
   0  10 -11 7.40794 25.3729  38
   0  10 -10 32187.9 977.747  38
   0  10  -9 665.018 99.5192  35
   0  10  -9 384.707 81.2160  38
   0  10  -8 4481.47 281.081  35
   0  10  -8 4895.17 298.306  38
   0  10  -7 5574.21 321.839  44
   0  10  -7 5533.44 328.806  35
   0  10  -7 5489.40 326.871  38
   0  10  -6 1735.05 185.265  35
   0  10  -6 2008.31 194.967  44
   0  10  -5 600.303 109.472  35
   0  10  -5 676.782 125.071   6
   0  10  -5 741.162 120.268   8
   0  10  -5 626.756 119.519  44
   0  10  -4 29.3468 38.9411   8
   0  10  -4 44.6125 36.0284  42
   0  10  -4 91.4824 59.5497  40
   0  10  -4 16.5343 64.5760   6
   0  10  -4 29.2287 57.0792  44
   0  10  -4 71.0267 51.0377  35
   0  10  -3 2464.31 230.988  40
   0  10  -3 2552.55 244.161   6
   0  10  -3 2348.76 223.150  42
   0  10  -3 2815.74 238.706   8
   0  10  -3 2061.28 201.282  35
   0  10  -3 2534.96 228.520  44
   0  10  -2 1959.86 205.857  42
   0  10  -2 2597.29 244.121   6
   0  10  -2 2429.25 222.704  44
   0  10  -2 2362.74 229.284  40
   0  10  -2 2134.47 208.906   8
   0  10  -1 1327.71 168.147  42
   0  10  -1 984.860 151.397   6
   0  10  -1 1277.43 158.182   8
   0  10  -1 1104.39 159.498  40
   0  10  -1 1345.40 174.916  44
   0  10   0 60.7707 49.4583  42
   0  10   0 216.663 75.0223  40
   0  10   0 109.963 51.6610   8
   0  10   0 263.950 84.1373   6
   0  10   1 20780.1 786.846  53
   0  10   1 20347.5 769.897  42
   0  10   1 20108.6 771.563  40
   0  10   2 2696.77 222.473  40
   0  10   2 2857.30 226.842  42
   0  10   2 2847.39 237.231  53
   0  10   3 131.712 62.2598  53
   0  10   4 1437.48 149.959  53
   0  10   4 1208.11 138.099  59
   0  10   5 3863.76 228.155  53
   0  10   5 3722.74 228.864  59
   0  10   6 11156.0 412.768  59
   0  11 -10 1873.31 125.881  38
   0  11  -9 14980.4 510.505  38
   0  11  -9 14873.0 499.784  35
   0  11  -8 84.9704 41.2270  38
   0  11  -8 122.321 45.4470  35
   0  11  -7 150.837 55.9898  44
   0  11  -7 90.4354 43.6154  35
   0  11  -6 1721.52 163.773  44
   0  11  -6 1721.24 159.557  35
   0  11  -5 1831.51 173.456  44
   0  11  -5 1859.51 169.181  35
   0  11  -5 1737.77 164.917   8
   0  11  -5 1770.04 175.696   6
   0  11  -4 55.8895 43.6515  35
   0  11  -4 12.0266 34.4638  42
   0  11  -4-11.9967 34.3780   8
   0  11  -4 13.4952 54.6902   6
   0  11  -4 12.4117 46.5682  40
   0  11  -4-11.9154 56.2539  44
   0  11  -3 355.701 81.2233   8
   0  11  -3 359.355 90.1926   6
   0  11  -3 377.358 87.2651  40
   0  11  -3 214.870 70.2846  42
   0  11  -2 2451.70 213.179  40
   0  11  -2 2477.24 202.952   8
   0  11  -2 2458.89 213.182  42
   0  11  -2 2658.69 224.474   6
   0  11  -1 8787.68 434.602  40
   0  11  -1 9618.48 451.019   6
   0  11  -1 9709.61 432.812   8
   0  11  -1 9597.82 445.535  42
   0  11   0 584.797 98.9124  53
   0  11   0 653.925 110.533   6
   0  11   0 660.561 105.625  42
   0  11   0 827.115 110.719   8
   0  11   0 481.762 94.3357  40
   0  11   1 5904.34 311.749  53
   0  11   1 5703.09 307.734  42
   0  11   1 5178.65 295.393  40
   0  11   2 2084.52 171.130  53
   0  11   3 359.729 68.6960  53
   0  11   4 59.4259 28.6403  53
   0  12  -7 417.388 61.0381  35
   0  12  -6 3504.68 189.527  35
   0  12  -5 581.939 75.9124  35
   0  12  -4 2697.79 177.936  40
   0  12  -3 13420.0 492.706  40
   0  12  -2 2386.15 171.054  40
   0  12  -1 3972.60 221.447  40
   0  12   0 1076.88 103.007  40
   0  12   1 6237.20 257.048  40
   0  12   1 6386.70 259.210  53
  -1  12   1 1131.31 98.8613  40
  -1  12   1 985.790 92.1398  53
  -1  12   0 229.044 52.7531  40
  -1  12  -1 624.973 87.3280   6
  -1  12  -1 707.863 92.2991  40
  -1  12  -2 65.6971 37.7546  40
  -1  12  -2 34.8109 37.7218   6
  -1  12  -3 814.052 103.784   6
  -1  12  -3 861.346 98.4678  40
  -1  12  -4 1976.74 156.086   6
  -1  12  -5 4001.71 211.730  44
  -1  12  -5 3619.31 206.473   6
  -1  12  -6 2886.10 169.178  44
  -1  12  -7 307.805 56.0365  44
  -1  11   4 2004.47 142.878  53
  -1  11   3 8.92981 27.3566  53
  -1  11   2 742.600 101.752  40
  -1  11   2 660.231 99.4309  53
  -1  11   1 9943.82 441.403  40
  -1  11   1 10221.8 444.158  53
  -1  11   0 162.828 57.9020  53
  -1  11   0 203.604 67.5538   6
  -1  11   0 207.043 69.9449  40
  -1  11   0 200.480 62.7357  42
  -1  11  -1 4343.65 283.006  42
  -1  11  -1 4468.83 287.133  40
  -1  11  -1 4508.59 292.384   6
  -1  11  -1 4597.08 279.360   8
  -1  11  -2 1059.87 141.226  44
  -1  11  -2 684.727 112.195  40
  -1  11  -2 703.893 117.769   6
  -1  11  -2 722.579 111.389   8
  -1  11  -3 4143.39 279.285   6
  -1  11  -3 3777.84 254.792   8
  -1  11  -3 3469.23 248.635  40
  -1  11  -3 3556.83 245.697  44
  -1  11  -4 16791.4 619.287   8
  -1  11  -4 16406.7 636.056   6
  -1  11  -4 15439.3 604.791  44
  -1  11  -4 15561.7 593.673  35
  -1  11  -5 78.3110 56.8731  44
  -1  11  -5 107.927 56.6547   6
  -1  11  -5 87.8353 42.9294  35
  -1  11  -6 1443.31 145.061  35
  -1  11  -6 1599.07 154.257  44
  -1  11  -7 1757.88 153.104  44
  -1  11  -7 1714.04 150.030  35
  -1  11  -8 6678.37 308.003  38
  -1  11  -8 7414.04 311.414  44
  -1  11  -9 5075.13 238.422  38
  -1  10   6 589.109 80.1114  59
  -1  10   5 3565.68 226.914  59
  -1  10   5 3920.33 234.013  53
   1 -10  -4 2692.29 205.091 102
  -1  10   4 2395.70 195.757  59
  -1  10   4 2190.28 190.495  53
  -1  10   3 5205.66 314.169  53
  -1  10   3 4446.59 285.641  40
  -1  10   2 3616.71 270.109  40
  -1  10   2 4436.09 284.361  42
  -1  10   1 10591.6 506.863  42
  -1  10   1 11631.7 530.859  40
  -1  10   0 535.560 115.481   6
  -1  10   0 486.658 105.312  42
  -1  10   0 651.650 122.158  40
  -1  10   0 768.720 123.946   8
  -1  10  -1 753.189 124.748  44
  -1  10  -1 805.439 135.690  40
  -1  10  -1 593.929 122.308   6
  -1  10  -1 812.785 133.244  42
  -1  10  -1 585.395 113.288   8
  -1  10  -2 9424.55 485.559  42
  -1  10  -2 9299.13 474.732   8
  -1  10  -2 10821.7 525.664   6
  -1  10  -2 10150.2 498.771  40
  -1  10  -2 9498.61 471.136  44
  -1  10  -3 87.1174 61.0216  44
  -1  10  -3 100.180 65.3100   6
  -1  10  -3 242.745 78.8947  40
  -1  10  -3 137.990 63.5189  35
  -1  10  -3 267.396 80.5353   8
  -1  10  -3 200.856 73.0387  42
  -1  10  -4 274.830 92.8768   6
  -1  10  -4 288.279 79.8648   8
  -1  10  -4 283.125 78.4461  35
  -1  10  -4 245.739 81.6077  44
  -1  10  -5 4022.14 293.762   6
  -1  10  -5 4193.43 286.651  44
  -1  10  -5 3910.89 277.943  35
  -1  10  -5 3748.94 269.417   8
  -1  10  -6 5349.38 326.623  35
  -1  10  -6 5654.74 333.927  44
  -1  10  -6 5214.45 319.496  38
  -1  10  -7 552.707 102.345  38
  -1  10  -7 596.374 103.823  35
  -1  10  -7 670.816 112.665  44
  -1  10  -8 8032.64 382.753  44
  -1  10  -8 8433.93 394.914  35
  -1  10  -8 8190.86 400.180  38
  -1  10  -9 15447.3 578.871  38
  -1  10 -10 2700.22 185.033  38
  -1  10 -11 62.7570 29.6650  38
  -1   9   8 4198.66 220.081  59
  -1   9   7 4323.54 256.411  59
   1  -9  -6 235.923 65.3846 102
  -1   9   6 236.501 70.2742  59
   1  -9  -5 989.966 133.790  99
   1  -9  -5 935.582 132.504 102
  -1   9   5 1089.30 146.553  59
  -1   9   5 1106.48 142.246  53
  -1   9   4 13759.4 599.932  59
   1  -9  -4 13365.4 573.554  99
  -1   9   3 155.500 69.5450  59
  -1   9   3 165.759 65.3944  40
  -1   9   2 1122.14 159.360  40
  -1   9   2 1082.79 150.915  42
  -1   9   1 12070.3 548.954   8
  -1   9   1 12812.4 578.043  42
  -1   9   1 12138.2 577.051  40
  -1   9   0 1294.96 165.237   8
  -1   9   0 1211.86 165.160  42
  -1   9   0 1694.94 183.472  44
  -1   9   0 1681.30 197.163  40
  -1   9   0 1468.31 176.494  52
  -1   9  -1 329.920 93.3105  42
  -1   9  -1 346.971 93.4584  40
  -1   9  -1 460.291 105.872  44
  -1   9  -1 435.298 97.1812   8
  -1   9  -1 434.457 99.1440  52
  -1   9  -2 11513.2 541.443   8
  -1   9  -2 10624.4 536.028  42
  -1   9  -2 11528.1 521.817  54
  -1   9  -2 11166.1 528.796  44
  -1   9  -2 11837.7 557.969  40
  -1   9  -3 2382.35 225.244   8
  -1   9  -3 2480.31 225.665  35
  -1   9  -3 2828.65 243.298  44
  -1   9  -3 2609.31 241.594  42
  -1   9  -3 2330.46 225.156  40
  -1   9  -4 4559.02 315.571  42
  -1   9  -4 4400.29 308.605  35
  -1   9  -4 4447.96 310.431   8
  -1   9  -5 6555.07 394.951  35
  -1   9  -5 8134.72 444.690   6
  -1   9  -6 9707.26 491.850  38
  -1   9  -6 10703.3 508.432  35
  -1   9  -7 646.042 121.162  38
  -1   9  -7 686.124 120.405  35
  -1   9  -8 4744.66 304.495  35
  -1   9  -8 5317.90 334.662  38
  -1   9  -9 11048.7 503.040  38
  -1   9 -10 261.276 65.3596  32
  -1   9 -10 303.377 72.8986  38
  -1   9 -11 2184.72 164.307  32
  -1   9 -11 2260.96 171.428  38
  -1   9 -12 31.9596 27.7022  32
  -1   8   9 129.601 44.8339  59
   1  -8  -9 124.111 40.4026 135
  -1   8   8 6539.29 338.654  59
  -1   8   7 403.286 93.5351  59
   1  -8  -7 562.391 102.775 102
   1  -8  -7 483.484 94.5595  99
   1  -8  -6 29.2503 50.0915 102
   1  -8  -6 14.3995 41.2630  99
  -1   8   6-15.7741 45.2022  59
  -1   8   5 384.390 105.815  59
   1  -8  -5 223.769 73.8311  87
   1  -8  -5 437.107 95.4874  99
  -1   8   4 1299.59 173.676  59
   1  -8  -4 1306.67 167.922  87
   1  -8  -4 1623.13 182.248  99
  -1   8   3 9612.82 493.145  40
   1  -8  -3 9872.95 490.953  87
  -1   8   3 10564.8 520.704  59
   1  -8  -2 17187.5 702.874  75
  -1   8   2 17518.6 717.735  40
   1  -8  -2 18238.7 704.324  87
  -1   8   2 17198.7 709.470  52
   1  -8  -1 27210.3 953.174  27
  -1   8   1 25309.2 928.455  40
  -1   8   1 25826.2 921.239  52
  -1   8   1 25330.1 899.028   8
  -1   8   1 24888.5 914.716  42
  -1   8   0 44165.0 1339.84   8
  -1   8   0 42392.7 1345.13  42
  -1   8   0 40544.7 1319.59  52
  -1   8   0 41164.6 1358.10   5
  -1   8   0 42820.6 1323.07  54
  -1   8   0 42679.0 1314.22  44
  -1   8   0 43868.2 1361.79  40
   1  -8   0 43681.8 1360.53  70
  -1   8  -1 5355.63 329.922  44
  -1   8  -1 5061.55 334.343  40
  -1   8  -1 4775.38 320.029   8
   1  -8   1 5075.25 328.968  70
  -1   8  -1 4934.00 313.571  54
  -1   8  -1 5351.82 342.943  42
  -1   8  -1 5106.28 323.319  52
  -1   8  -1 5453.44 354.989   5
  -1   8  -2 4242.21 311.186   5
  -1   8  -2 4329.31 302.576  42
  -1   8  -2 3996.62 289.254   8
  -1   8  -2 4381.02 305.363  40
  -1   8  -2 4599.00 297.955  35
  -1   8  -2 4248.85 285.837  54
  -1   8  -3 163.379 66.2845   5
  -1   8  -3 87.2131 52.3089   8
  -1   8  -3 114.168 55.8186  35
  -1   8  -3 227.656 77.1655  42
  -1   8  -4 2853.66 242.473   8
  -1   8  -4 3240.21 256.393  35
  -1   8  -4 3289.32 251.751  10
  -1   8  -5 1490.08 177.830  38
  -1   8  -5 1641.38 185.037  35
  -1   8  -5 1870.48 199.597  57
  -1   8  -6 2097.82 215.659  57
  -1   8  -6 2252.89 221.776  38
  -1   8  -6 2412.33 221.970  35
  -1   8  -7 1644.55 184.448  35
  -1   8  -7 1378.05 174.750  38
  -1   8  -7 1474.86 180.764  57
  -1   8  -8 12006.9 556.902  57
  -1   8  -8 11451.3 551.350  38
  -1   8  -9 2722.41 235.163  32
   1  -8   9 3633.40 275.461  95
  -1   8  -9 3548.16 268.841  57
  -1   8  -9 2841.77 249.348  38
  -1   8 -10 1381.18 162.212  38
   1  -8  10 1385.88 167.473  95
  -1   8 -10 1597.39 168.888  32
  -1   8 -10 1253.69 152.327  57
  -1   8 -11 146.088 54.5354  38
  -1   8 -11 139.277 53.4394  32
  -1   8 -12 3511.05 218.743  32
  -1   8 -13 8504.38 328.243  32
   1  -7 -11 665.413 70.7142 135
  -1   7  10 94.3876 40.5929  41
   1  -7 -10 180.420 48.8752 128
   1  -7 -10 77.5730 39.6914 135
   1  -7  -9 682.709 100.165 128
  -1   7   9 555.713 98.1419  59
  -1   7   9 530.531 93.3680  41
   1  -7  -9 623.316 99.1993 102
   1  -7  -8 11046.7 505.721  99
   1  -7  -8 10760.8 497.810 102
  -1   7   8 10742.3 493.210  41
  -1   7   8 11187.2 514.748  59
   1  -7  -8 11616.7 496.260 128
   1  -7  -7 28067.3 962.069  99
  -1   7   7 28069.6 978.664  59
   1  -7  -7 25924.6 937.652 102
  -1   7   7 25761.2 944.440 145
  -1   7   6 1482.60 188.607  59
   1  -7  -6 2007.95 205.952  87
   1  -7  -6 1702.39 188.421  99
  -1   7   6 1452.07 176.954 145
   1  -7  -5 2311.76 222.840  87
  -1   7   5 2886.40 258.433  59
  -1   7   5 2449.27 227.966 145
   1  -7  -5 2512.34 228.990  99
   1  -7  -5 2441.64 236.844  78
   1  -7  -4 8248.47 453.986  27
   1  -7  -4 7888.80 428.646  87
   1  -7  -4 8313.30 455.851  78
  -1   7   4 8795.59 463.947  59
   1  -7  -3 142.114 59.2770  27
  -1   7   3 71.4451 46.4702  26
   1  -7  -3 42.0419 37.2309  87
  -1   7   3 173.687 68.3604  52
   1  -7  -3 45.7064 43.7025  70
   1  -7  -3 71.4657 46.4835  75
  -1   7   3 201.169 71.1348  59
  -1   7   2 699.260 120.835  40
   1  -7  -2 688.559 116.379  70
   1  -7  -2 679.265 111.072  75
   1  -7  -2 688.281 108.563  73
  -1   7   2 606.058 111.716  59
  -1   7   2 843.055 122.161  26
  -1   7   2 670.591 115.404  52
   1  -7  -1 21452.8 760.367  73
   1  -7  -1 22444.1 805.591  70
  -1   7   1 22116.1 798.980  52
   1  -7  -1 22610.7 787.094  75
  -1   7   1 23303.9 823.708  40
   1  -7  -1 22714.9 808.629  65
  -1   7   1 22265.2 786.196  54
  -1   7   1 21472.5 796.646   5
  -1   7   0 29785.5 986.204   3
   1  -7   0 28270.4 960.596  70
   1  -7   0 28726.7 928.407  73
   1  -7   0 28889.0 965.150  65
  -1   7   0 29409.9 982.150   5
   1  -7   0 30032.1 951.766  75
   1  -7   1 3059.21 226.517  65
  -1   7  -1 2440.26 215.017   3
  -1   7  -1 2677.25 223.797   5
   1  -7   2 2363.73 197.671  66
  -1   7  -2 2839.62 228.898   3
  -1   7  -2 2512.04 216.059   5
  -1   7  -3 9031.07 439.454   3
  -1   7  -3 8416.52 427.744   5
  -1   7  -3 8553.79 401.734  10
   1  -7   3 8132.28 410.988  66
   1  -7   4 1869.42 182.266  66
  -1   7  -4 1736.13 180.502  57
  -1   7  -4 2117.42 194.853   5
  -1   7  -4 1511.83 167.332  35
   1  -7   4 1991.79 196.326  64
  -1   7  -4 1822.87 173.686  10
  -1   7  -5 204.183 64.6470  35
  -1   7  -5 373.003 89.5366  57
  -1   7  -5 438.409 95.9137  38
  -1   7  -5 285.025 73.8367  10
   1  -7   6 38626.4 1213.98  84
  -1   7  -6 37262.2 1200.61  10
   1  -7   6 37901.2 1197.28  19
  -1   7  -6 36895.8 1212.20  38
  -1   7  -6 35100.6 1177.77  35
  -1   7  -6 39202.6 1224.86  57
  -1   7  -7 13614.9 609.772  57
  -1   7  -7 14680.6 627.112  38
   1  -7   7 14439.4 618.127  19
  -1   7  -7 14000.7 598.927  32
   1  -7   7 13579.1 610.336  84
  -1   7  -8 35180.2 1174.28  32
  -1   7  -8 37055.4 1205.36  38
   1  -7   8 36972.9 1217.03  84
  -1   7  -8 34861.2 1179.38  57
  -1   7  -9 90471.5 2475.83  32
   1  -7   9 88112.3 2463.72  98
  -1   7  -9 88173.6 2462.22  57
  -1   7  -9 92287.5 2487.98  38
   1  -7   9 85732.3 2490.18  84
   1  -7  10 1484.39 177.873  98
  -1   7 -10 1806.34 191.761  32
  -1   7 -10 1676.79 183.282  38
   1  -7  10 1457.41 180.866  95
   1  -7  11 6384.96 369.403  98
  -1   7 -11 6453.92 363.841  32
   1  -7  11 6798.42 387.781  95
  -1   7 -12 102.306 49.2796  32
  -1   7 -12 56.2409 42.2399  58
   1  -7  13 1327.16 121.988 125
  -1   7 -13 1319.38 124.267  58
  -1   7 -13 1035.95 111.680  32
  -1   6  12 4320.32 201.776  41
   1  -6 -12 4528.83 196.397 128
   1  -6 -11 9025.78 371.946 128
  -1   6  11 9556.01 392.053  41
   1  -6 -11 8975.87 379.300 135
  -1   6  10 133.616 57.4804  41
   1  -6 -10 166.634 57.8364 128
  -1   6  10 207.846 64.9911 145
  -1   6   9 7863.67 419.616  41
   1  -6  -9 8261.16 411.793 128
  -1   6   9 7813.39 420.204 145
   1  -6  -9 8050.91 411.897 102
  -1   6   8 14833.9 638.351 145
  -1   6   8 13799.7 620.726  41
  -1   6   8 14374.8 605.279 143
   1  -6  -8 14787.4 623.990 102
  -1   6   8 14614.1 632.951  59
   1  -6  -8 14809.1 627.074  99
  -1   6   7 21293.5 817.616  41
   1  -6  -7 21533.4 811.896  99
   1  -6  -7 22176.4 828.074  87
  -1   6   7 21256.6 789.358 143
  -1   6   7 20212.8 816.085  59
  -1   6   7 21431.0 823.129 145
  -1   6   6 15.6913 38.0039 145
   1  -6  -6 14.9232 32.3282  99
   1  -6  -6 15.3943 37.2845  87
  -1   6   6 16.5071 43.7951  59
  -1   6   5 561.390 105.575  71
   1  -6  -5 514.282 100.953  87
   1  -6  -5 395.868 91.0774  27
  -1   6   5 458.114 104.728  59
  -1   6   5 527.648 102.318 145
  -1   6   5 405.716 92.8051   9
   1  -6  -5 553.880 105.724  78
   1  -6  -5 606.230 103.031  92
  -1   6   4 11751.2 512.978 145
  -1   6   4 11444.9 527.628  59
  -1   6   4 10513.1 489.071  52
  -1   6   4 11964.5 513.046  26
  -1   6   4 11336.2 502.811  71
   1  -6  -4 10944.3 501.635  70
   1  -6  -4 11261.3 502.266  87
   1  -6  -4 10747.4 505.237  27
   1  -6  -4 11267.5 475.761  92
  -1   6   4 10567.1 493.050   9
   1  -6  -4 10511.2 488.955  75
  -1   6   3 12515.3 508.395  71
  -1   6   3 11974.1 505.052  26
   1  -6  -3 10725.3 488.541  65
   1  -6  -3 11967.7 506.031  75
  -1   6   3 11774.7 504.653   9
   1  -6  -3 11406.4 500.085  70
   1  -6  -3 12131.0 479.470  92
   1  -6  -3 11997.9 491.390  73
  -1   6   2 26294.4 874.394   9
   1  -6  -2 27714.9 898.187  70
  -1   6   2 28052.9 887.278  26
   1  -6  -2 26331.7 860.692  73
   1  -6  -2 26988.5 887.803  65
   1  -6  -2 27745.6 856.243  92
   1  -6  -2 28410.1 892.543  75
   1  -6  -1 15585.9 590.006  70
  -1   6   1 17019.0 606.295   3
  -1   6   1 16249.4 578.209  26
  -1   6   1 15242.0 568.357   9
   1  -6  -1 16310.0 572.028  73
  -1   6   1 15939.1 597.234   5
   1  -6  -1 15521.7 578.727  75
   1  -6  -1 15633.0 587.227  65
   1  -6   0 9823.51 419.983  65
  -1   6   0 10150.2 437.285   5
  -1   6   0 9739.47 429.292   3
  -1   6  -1 322.158 69.3062   4
  -1   6  -1 317.047 72.3552   5
  -1   6  -1 316.562 70.2842   3
   1  -6   1 241.376 57.2963  66
   1  -6   2 117956. 2976.64  66
  -1   6  -2 111960. 2975.54   4
  -1   6  -2 117496. 3008.02   5
  -1   6  -2 119277. 3009.04   3
  -1   6  -2 113163. 2947.66  10
   1  -6   3 12105.6 479.239  66
   1  -6   3 11147.1 479.168  64
  -1   6  -3 11391.7 477.708   5
  -1   6  -3 12261.5 489.773   3
  -1   6  -3 11442.6 460.441  10
  -1   6  -4 3446.79 231.832   3
  -1   6  -4 3446.57 229.017  10
  -1   6  -4 3455.92 231.342   5
   1  -6   4 3269.76 237.185  64
   1  -6   5 18858.8 726.528  64
  -1   6  -5 20651.6 720.255  10
   1  -6   5 19817.2 701.417  19
   1  -6   6 18163.6 707.229  64
  -1   6  -6 17416.1 665.427  10
   1  -6   6 16204.6 650.784  80
   1  -6   6 17392.6 661.143  19
   1  -6   6 17449.2 668.460  84
  -1   6  -7 4807.05 315.335  38
   1  -6   7 5076.37 316.741  19
  -1   6  -7 4688.96 308.617  57
  -1   6  -7 4398.70 299.799  10
   1  -6   7 4662.83 310.887  84
   1  -6   8 2299.54 218.538  19
   1  -6   8 2377.50 224.904  84
  -1   6  -8 1777.91 194.715  38
  -1   6  -9 25599.6 910.740  39
   1  -6   9 24395.8 915.456  98
   1  -6   9 27531.5 970.914  84
   1  -6  10 3848.37 297.631  95
  -1   6 -10 4743.36 320.111  32
   1  -6  10 4122.28 302.264  98
   1  -6  10 3931.96 306.871  84
   1  -6  11 7303.02 418.677  95
  -1   6 -11 7916.74 421.793  32
   1  -6  11 8301.81 438.706  98
  -1   6 -12 1789.19 174.126  32
   1  -6  12 1438.44 164.191  98
   1  -6  13 3187.79 213.007 125
  -1   6 -13 3127.94 209.298  32
  -1   6 -13 3013.57 213.375  58
   1  -6  14 15120.7 499.077 125
  -1   6 -14 14547.0 502.993  58
  -1   5  12 8157.49 357.568  41
   1  -5 -12 8434.98 350.094 135
   1  -5 -12 8989.45 359.440 128
  -1   5  12 8116.36 353.707 145
   1  -5 -12 8699.39 357.157  33
  -1   5  11 12428.8 528.488  41
   1  -5 -11 13529.2 526.205 128
  -1   5  11 12501.7 527.412 145
   1  -5 -11 13301.0 519.327 110
   1  -5 -11 13271.0 517.749  37
   1  -5 -11 12379.3 514.661 135
   1  -5 -10 6405.83 351.457 110
  -1   5  10 5860.87 354.973 145
  -1   5  10 5890.47 360.270  41
   1  -5 -10 5878.95 339.315  37
   1  -5 -10 6072.92 349.450 128
  -1   5   9 28833.0 1005.48  41
   1  -5  -9 28417.1 976.526 128
   1  -5  -9 27073.2 965.915  99
  -1   5   9 27930.3 968.568 143
  -1   5   9 28194.6 997.228 145
  -1   5   8 4631.39 327.451 145
   1  -5  -8 4572.08 312.416  99
   1  -5  -8 5358.97 318.314 109
  -1   5   8 4899.88 320.200 143
   1  -5  -8 4614.87 311.993 102
  -1   5   8 4467.09 320.456  41
  -1   5   7 139.792 62.9994  41
  -1   5   7 110.043 63.7606  59
   1  -5  -7 118.350 60.0085  87
  -1   5   7 78.7257 51.2260 145
  -1   5   7 112.248 58.9141 143
   1  -5  -7 116.103 58.8713  99
  -1   5   6 7049.67 378.099 143
  -1   5   6 7339.83 408.196  59
  -1   5   6 6604.86 384.401   9
   1  -5  -6 7411.24 391.695  87
  -1   5   6 7929.46 414.814 145
   1  -5  -6 7396.29 390.250  99
  -1   5   6 6820.11 378.095 120
  -1   5   6 7962.70 411.147  41
  -1   5   5 2494.89 208.223   9
  -1   5   5 2178.60 191.003  26
   1  -5  -5 2527.41 204.925  87
   1  -5  -5 2478.13 203.535  27
   1  -5  -5 2301.53 186.800  92
   1  -5  -4 2320.91 185.558  70
   1  -5  -4 2245.39 181.386  75
  -1   5   4 2056.27 176.839   9
  -1   5   4 2405.18 186.755  26
   1  -5  -4 2094.78 168.744  92
   1  -5  -4 2028.47 173.169  87
   1  -5  -3 6764.76 321.083  75
   1  -5  -3 6204.23 289.869  86
   1  -5  -3 6180.58 308.428  65
   1  -5  -3 6426.61 304.246  73
   1  -5  -3 6506.16 303.319  92
  -1   5   3 5841.01 305.223   9
   1  -5  -3 6369.74 316.955  70
  -1   5   3 6704.68 322.403  26
  -1   5   2 137036. 3543.46   9
   1  -5  -2 144954. 3555.64  65
  -1   5   2 140514. 3544.96  26
   1  -5  -2 140191. 3547.57  75
   1  -5  -2 140355. 3513.36  86
   1  -5  -2 136264. 3524.93  73
   1  -5  -2 141537. 3556.21  70
  -1   5   2 148115. 3554.99   3
   1  -5  -1 2802.06 165.215  86
   1  -5  -1 2540.20 164.945  73
  -1   5   1 2800.40 178.075   4
  -1   5   1 2644.34 172.807  26
  -1   5   1 2793.53 176.629   9
  -1   5   1 2622.76 180.131   5
   1  -5  -1 2507.67 173.189  65
  -1   5   0 83217.7 2160.78   4
   1  -5   0 82669.9 2120.97  81
  -1   5   0 85020.1 2182.02   5
   1  -5   0 82372.0 2175.89  62
  -1   5   0 81916.1 2142.65   9
  -1   5   0 85601.6 2184.38   3
   1  -5   0 82442.5 2142.85  66
  -1   5   0 84465.3 2141.81  26
   1  -5   1 18346.4 591.146  66
  -1   5  -1 18691.5 616.180   5
  -1   5  -1 18317.5 575.319  10
  -1   5  -1 18223.3 576.462   9
   1  -5   1 17075.6 584.917  63
   1  -5   1 18364.6 616.254  62
  -1   5  -1 18978.7 621.616   3
  -1   5  -1 18228.4 599.101   4
  -1   5  -2 114215. 2933.84   5
   1  -5   2 110286. 2920.10  64
   1  -5   2 120498. 2927.32  63
   1  -5   2 115854. 2917.42  66
  -1   5  -2 117183. 2911.62  10
  -1   5  -2 116579. 2936.56   3
  -1   5  -2 112625. 2915.96   4
  -1   5  -3 90579.1 2340.30  10
  -1   5  -3 96856.8 2360.59   3
   1  -5   3 91321.3 2347.27  63
   1  -5   3 83954.0 2349.15  64
  -1   5  -3 92497.1 2352.83   5
  -1   5  -3 88784.0 2332.46   4
   1  -5   4 223.890 58.8076  64
  -1   5  -4 331.458 65.5201  10
   1  -5   4 342.798 64.7456  80
  -1   5  -4 406.375 68.5892   5
   1  -5   5 4543.39 271.813  64
   1  -5   5 3920.42 242.802  80
   1  -5   5 4424.19 252.608  19
  -1   5  -5 4380.34 254.008  10
   1  -5   6 1710.80 161.634  80
   1  -5   6 1586.92 159.769  84
   1  -5   6 1349.20 154.181  64
  -1   5  -6 1460.74 150.226  10
   1  -5   7 76694.2 2188.98  84
  -1   5  -7 82527.4 2195.88  10
   1  -5   7 78507.8 2159.90  94
   1  -5   7 81643.5 2192.90  19
  -1   5  -8 47679.0 1441.78  39
   1  -5   8 48341.8 1438.36  94
   1  -5   8 49074.9 1474.95  84
  -1   5  -8 47916.7 1445.02 144
  -1   5  -8 48750.3 1450.99  10
   1  -5   8 46373.1 1445.24  19
  -1   5  -9 8857.17 450.811  39
   1  -5   9 9254.69 455.683  94
   1  -5   9 8053.69 446.617  84
   1  -5   9 9005.24 459.184  19
   1  -5   9 8943.93 459.889  98
  -1   5  -9 7716.41 427.788 144
   1  -5  10 51799.3 1614.04  84
   1  -5  10 54778.5 1628.33  95
  -1   5 -10 53190.9 1600.51  39
   1  -5  10 52613.6 1616.05  98
  -1   5 -10 51451.0 1585.14 144
   1  -5  11 9753.12 498.803  98
  -1   5 -11 10562.6 505.116  32
   1  -5  11 10314.6 508.922  95
   1  -5  12 2642.42 231.942  98
   1  -5  12 2895.12 239.996  95
  -1   5 -12 3043.92 236.886  32
   1  -5  13 2166.37 184.804 125
  -1   5 -13 2140.93 174.656  36
   1  -5  14 4564.99 243.793 125
  -1   5 -14 4775.44 234.908  36
  -1   5 -14 5085.97 256.183  58
   1  -4 -13 3970.27 208.945 128
   1  -4 -13 3743.17 208.812  33
  -1   4  13 3635.05 203.303  41
  -1   4  13 3945.08 208.607 145
   1  -4 -12 757.208 106.143 110
   1  -4 -12 857.439 115.001  33
   1  -4 -12 785.707 107.957  37
  -1   4  12 799.531 112.985 145
   1  -4 -12 727.994 103.788 128
  -1   4  12 812.529 111.301  41
   1  -4 -12 656.807 97.1004 135
   1  -4 -11 6662.81 369.999 128
   1  -4 -11 6854.61 373.027  37
  -1   4  11 7179.41 389.819  41
   1  -4 -11 6107.38 355.163 135
   1  -4 -11 7058.54 376.318 110
  -1   4  11 7729.75 402.564 145
  -1   4  10 111.837 57.4801 145
   1  -4 -10 132.895 59.9255 128
   1  -4 -10 102.874 55.2315 110
  -1   4  10 142.989 64.4644  41
   1  -4 -10 236.476 78.4864  37
  -1   4   9 43736.6 1360.57 143
   1  -4  -9 42825.4 1354.11  99
   1  -4  -9 42895.6 1358.29 128
  -1   4   9 45314.7 1404.70  41
  -1   4   9 42199.0 1380.44 145
   1  -4  -9 44588.1 1372.95  37
   1  -4  -9 43075.7 1336.33 109
   1  -4  -8 21966.5 813.364 102
   1  -4  -8 22964.2 836.360  37
   1  -4  -8 23521.9 838.897  99
  -1   4   8 24050.8 872.190  41
   1  -4  -8 23026.1 816.381 109
  -1   4   8 22310.8 831.850 143
   1  -4  -7 3729.49 260.019  14
  -1   4   7 2886.42 244.201  41
   1  -4  -7 3122.73 238.162  87
   1  -4  -7 3306.49 233.891 109
   1  -4  -7 3154.58 238.043  99
  -1   4   7 3352.23 248.595 143
   1  -4  -6 10802.3 473.851  87
  -1   4   6 10737.5 463.115  26
   1  -4  -6 11360.3 477.146  14
   1  -4  -6 10961.3 457.532 100
   1  -4  -6 11510.4 468.310 109
   1  -4  -6 11869.6 485.000  99
   1  -4  -5 3823.26 231.426  70
  -1   4   5 3729.71 230.800  26
   1  -4  -5 3715.57 228.830  14
   1  -4  -5 4179.16 244.358  87
   1  -4  -5 3489.91 220.542  92
   1  -4  -5 4141.78 231.110 100
  -1   4   4 1994.19 153.717  26
   1  -4  -4 2113.50 150.401  14
   1  -4  -4 1975.62 151.822  70
   1  -4  -4 1739.43 137.045 100
   1  -4  -4 2082.14 158.451  75
   1  -4  -4 2090.33 152.538  92
  -1   4   3 2419.32 160.902  26
   1  -4  -3 2329.99 153.030  73
   1  -4  -3 2429.58 158.246  65
   1  -4  -3 2426.59 154.835  92
   1  -4  -3 2312.21 148.488  86
   1  -4  -3 2265.14 157.352  70
   1  -4  -3 2417.55 161.650  75
  -1   4   3 2157.16 155.970   9
   1  -4  -2 17357.5 536.552  86
  -1   4   2 17715.6 557.507  26
   1  -4  -2 19073.1 567.641  75
  -1   4   2 17856.0 554.100   3
  -1   4   2 16045.2 547.555   9
  -1   4   2 16120.6 543.800   5
   1  -4  -2 16422.5 538.004  73
   1  -4  -2 16442.2 544.722  65
   1  -4  -2 17775.7 527.456  81
   1  -4  -1 35005.0 960.779  66
  -1   4   1 35292.2 978.162   4
   1  -4  -1 34873.0 979.694  62
   1  -4  -1 35292.8 952.854  81
  -1   4   1 34305.7 983.921   5
  -1   4   1 38362.0 999.235   3
  -1   4   1 34620.2 975.142   9
  -1   4   0 1311.35 90.9113  10
  -1   4   0 1303.14 106.500   3
  -1   4   0 1202.05 103.635   5
  -1   4   0 1187.19 99.3835   4
   1  -4   0 1333.61 94.3701  72
   1  -4   0 1296.67 97.7076  66
   1  -4   0 1407.91 108.324  62
  -1   4   0 1399.24 102.571   9
  -1   4  -1 410.421 60.7697   5
  -1   4  -1 437.241 49.9549  15
  -1   4  -1 395.182 54.0137  10
  -1   4  -1 416.905 61.9594   3
   1  -4   1 315.382 50.8135  63
   1  -4   1 305.757 53.4320  62
  -1   4  -1 327.762 48.4929   9
  -1   4  -1 338.087 53.2906   4
   1  -4   1 331.516 51.0318  64
   1  -4   1 425.355 56.2922  66
  -1   4  -2 280.659 42.6411  15
  -1   4  -2 202.936 42.7474   4
  -1   4  -2 184.680 39.9147  10
  -1   4  -2 225.457 46.6053   5
   1  -4   2 185.428 39.2591  63
   1  -4   2 326.574 55.5244  64
  -1   4  -2 309.732 53.9641   3
  -1   4  -3 30436.9 823.555   3
  -1   4  -3 27727.4 798.284   4
   1  -4   3 27235.4 801.717  80
  -1   4  -3 29539.3 817.606   5
  -1   4  -3 27378.0 809.855  10
   1  -4   3 25503.0 815.364  64
  -1   4  -3 27979.8 784.643  15
   1  -4   4 3879.44 210.166  80
   1  -4   4 3763.54 218.673  64
  -1   4  -5 767.780 86.2467  20
   1  -4   5 756.715 91.1653  94
   1  -4   5 999.480 106.201  19
   1  -4   5 602.679 88.6142  64
   1  -4   5 828.929 99.4695  80
  -1   4  -5 801.167 96.8015  10
   1  -4   6 30025.6 900.266  94
   1  -4   6 31971.0 947.096  64
   1  -4   6 28143.7 900.055  19
   1  -4   6 28315.4 916.089  84
  -1   4  -6 27906.1 896.053  10
  -1   4  -6 29172.8 880.337  20
   1  -4   6 28931.0 916.956  80
   1  -4   7 17881.8 650.497  19
   1  -4   7 18011.2 662.840  84
  -1   4  -7 17686.6 630.475  20
   1  -4   7 17202.9 634.684  94
  -1   4  -7 17941.3 647.294  10
   1  -4   8 3385.97 242.649  94
   1  -4   8 3382.89 250.135  84
   1  -4   8 3827.07 261.619  98
  -1   4  -8 2910.16 228.856 144
  -1   4  -8 3542.83 246.318  10
   1  -4   8 3157.14 236.000  19
  -1   4  -8 2752.67 218.640  20
  -1   4  -8 3372.83 245.883  39
   1  -4   9 222.956 75.7087  98
   1  -4   9 221.857 73.6148  84
   1  -4   9 236.967 73.7137  95
   1  -4   9 253.871 75.0367  19
  -1   4  -9 218.342 70.7189  39
  -1   4  -9 151.767 60.0250 124
  -1   4  -9 198.503 68.8967 144
   1  -4  10 5062.77 336.201  84
  -1   4 -10 4945.79 329.551  39
  -1   4 -10 4668.24 313.042  36
  -1   4 -10 4966.87 327.363 144
   1  -4  10 5116.17 338.983  98
  -1   4 -10 5388.20 335.371 124
   1  -4  10 4852.39 330.247  95
  -1   4 -11 3804.71 281.251  36
  -1   4 -11 3687.21 275.787  34
  -1   4 -11 3687.75 278.863 124
   1  -4  11 3649.72 281.616  95
   1  -4  11 4094.55 301.328  98
  -1   4 -11 3753.17 283.582 144
  -1   4 -12 220.329 70.1664  36
  -1   4 -12 277.906 75.4446 144
  -1   4 -12 242.004 73.0105 124
  -1   4 -12 149.494 64.3901  34
   1  -4  12 298.925 81.1221  98
   1  -4  13 8930.08 420.445 125
  -1   4 -13 8400.10 397.091  34
  -1   4 -13 8709.58 407.252  36
  -1   4 -14 136.165 46.2386  36
  -1   4 -14 185.249 51.5875  58
   1  -4  14 159.308 50.8612 125
  -1   3  14 5325.13 230.459 126
   1  -3 -14 5716.49 245.301  34
   1  -3 -14 5644.92 242.780  33
   1  -3 -13 10759.9 431.002 128
  -1   3  13 10545.3 427.122 126
  -1   3  13 10072.0 422.379 145
   1  -3 -13 10709.8 437.531  33
   1  -3 -13 10473.5 430.625 110
  -1   3  12 13080.3 539.900 145
  -1   3  12 11894.4 516.249  45
   1  -3 -12 13031.1 534.252 110
   1  -3 -12 12236.4 527.078  37
  -1   3  12 12047.0 521.396 126
   1  -3 -12 11672.6 512.823 128
  -1   3  12 12455.3 528.747  41
  -1   3  11 2994.93 250.783 145
  -1   3  11 3067.77 248.246  45
   1  -3 -11 3398.31 259.071 128
   1  -3 -11 3462.67 261.609 110
  -1   3  11 3218.66 254.568 126
   1  -3 -11 2739.27 232.106 135
  -1   3  11 2801.85 243.117  41
   1  -3 -11 3225.53 256.214  37
  -1   3  10 1782.38 193.390  45
  -1   3  10 1658.78 183.954 143
   1  -3 -10 1529.44 181.916  37
  -1   3  10 1876.69 202.414  41
   1  -3 -10 1904.41 199.473 128
   1  -3 -10 1903.14 195.380 110
  -1   3   9 3014.95 249.812  45
   1  -3  -9 3457.58 264.158 128
  -1   3   9 3058.04 252.018 129
  -1   3   9 3086.15 249.764 143
   1  -3  -9 3389.70 252.997  99
   1  -3  -9 3381.46 266.368  37
   1  -3  -9 3242.28 247.285 109
  -1   3   9 3283.39 267.478  41
   1  -3  -8 34079.0 1068.91 109
  -1   3   8 36008.4 1130.38  41
   1  -3  -8 32013.9 1060.96  99
  -1   3   8 34103.3 1086.78 143
   1  -3  -8 34011.5 1096.83  37
   1  -3  -8 33541.9 1089.73  14
  -1   3   8 32023.0 1073.33  45
  -1   3   8 33000.0 1086.14 129
   1  -3  -7 24199.0 831.980  99
   1  -3  -7 25620.7 852.002  14
  -1   3   7 26591.0 850.356  97
   1  -3  -7 25968.6 838.560 109
   1  -3  -7 24417.9 827.804  87
  -1   3   6 6414.54 311.216  97
   1  -3  -6 6370.48 308.090 109
   1  -3  -6 5982.11 307.568  14
   1  -3  -6 6297.66 309.635  99
   1  -3  -6 6169.99 306.654  87
   1  -3  -6 5997.20 299.076 100
   1  -3  -5 1021.57 102.458 100
   1  -3  -5 1133.98 111.753  14
   1  -3  -5 1147.00 111.856  87
  -1   3   5 910.383 97.4289  26
   1  -3  -5 991.927 102.772  92
  -1   3   5 813.197 95.0973  97
   1  -3  -4 20202.0 621.901  75
   1  -3  -4 19099.4 604.908 100
  -1   3   4 19703.5 608.043  97
   1  -3  -4 19157.8 607.457  92
   1  -3  -4 19491.2 611.832  14
  -1   3   4 21032.1 623.786  26
   1  -3  -4 19094.5 607.845  70
   1  -3  -3 4049.46 186.611  86
   1  -3  -3 3618.56 182.277  73
   1  -3  -3 3832.22 188.455  70
   1  -3  -3 3992.84 186.241  14
   1  -3  -3 3713.05 183.573  92
  -1   3   3 4015.18 194.615  26
   1  -3  -3 3756.05 182.979  65
   1  -3  -3 4119.77 195.304  75
   1  -3  -2 28448.3 825.232  65
  -1   3   2 32903.6 839.228   5
   1  -3  -2 29933.0 829.174  73
   1  -3  -2 30447.1 817.791  81
   1  -3  -2 31224.0 821.710  14
  -1   3   2 29462.3 840.857   9
   1  -3  -2 30368.2 827.994  86
   1  -3  -1 36363.5 956.003  72
  -1   3   1 38013.2 981.503   4
  -1   3   1 37225.1 978.965  29
  -1   3   1 36834.3 983.702   9
   1  -3  -1 35908.8 964.760  81
  -1   3   1 37724.7 984.344   2
   1  -3  -1 38433.4 973.667  66
  -1   3   1 36572.5 956.511  15
  -1   3   1 36415.7 987.015   5
  -1   3   1 36722.7 983.759  63
  -1   3   0 152736. 3856.87   4
  -1   3   0 156486. 3851.96   9
  -1   3   0 158288. 3844.87  29
   1  -3   0 165278. 3853.33  63
   1  -3   0 165901. 3853.32  66
   1  -3   0 157363. 3841.75  64
   1  -3   0 154803. 3840.87  72
  -1   3   0 152421. 3859.24   2
  -1   3   0 162357. 3830.58  15
   1  -3   0 154855. 3857.61  62
  -1   3   0 163952. 3834.24  10
  -1   3  -1 61288.9 1513.66  29
   1  -3   1 59509.0 1546.65  62
   1  -3   1 60758.6 1541.15  64
  -1   3  -1 60879.4 1528.39   9
  -1   3  -1 59095.5 1540.17   2
  -1   3  -1 61047.1 1539.80   4
  -1   3  -1 59565.5 1526.21  10
  -1   3  -1 59099.3 1514.95  15
   1  -3   1 64429.9 1537.29  63
   1  -3   2 92197.3 2309.86  80
   1  -3   2 91003.2 2334.33  64
  -1   3  -2 93437.5 2304.08  15
  -1   3  -2 93390.1 2288.77  20
  -1   3  -2 94788.5 2317.50   4
  -1   3  -2 93715.7 2340.99  62
  -1   3  -2 95258.9 2326.68   5
  -1   3  -3 27639.2 759.800   5
   1  -3   3 26960.4 783.239  64
   1  -3   3 28258.3 771.970  80
  -1   3  -3 26981.5 754.035  15
   1  -3   3 28058.2 752.775  79
  -1   3  -3 26473.2 744.286  20
   1  -3   4 9944.09 355.316  94
   1  -3   4 9535.43 358.444  19
   1  -3   4 10834.4 385.778  64
  -1   3  -4 10502.9 374.159  16
   1  -3   4 9900.30 342.909  21
  -1   3  -4 9949.68 348.285  20
   1  -3   4 10204.1 369.251  80
   1  -3   5 312.639 54.0978  21
   1  -3   5 286.440 56.7911  19
  -1   3  -5 266.689 50.1207  20
   1  -3   5 338.971 58.7737  94
   1  -3   5 346.478 62.8136  64
   1  -3   5 275.141 56.3781  84
  -1   3  -5 379.098 61.9487  16
   1  -3   6 53803.8 1363.89  19
  -1   3  -6 48932.2 1336.14  20
   1  -3   6 51213.1 1334.73  21
   1  -3   6 52269.3 1373.50  84
   1  -3   7 33223.8 1007.61  94
   1  -3   7 34225.8 1020.55  84
  -1   3  -7 32531.2 992.563  20
   1  -3   7 30902.6 1002.28  98
   1  -3   7 31501.6 981.517  21
   1  -3   7 33632.7 1000.37  19
   1  -3   8 7309.42 371.606  94
  -1   3  -8 6651.94 351.384  20
   1  -3   8 6225.29 348.447  84
   1  -3   8 6832.71 369.485  98
   1  -3   8 7913.54 372.202  19
   1  -3   8 7686.54 370.708  21
   1  -3   9 1921.31 194.053  98
   1  -3   9 1774.49 182.457  84
  -1   3  -9 2229.92 202.308  20
  -1   3  -9 2080.76 198.960  39
  -1   3  -9 2052.97 197.358  36
   1  -3   9 1821.40 184.003  21
   1  -3   9 2300.66 205.820  95
  -1   3  -9 2218.16 202.829 144
  -1   3  -9 2010.94 194.106  34
  -1   3  -9 1847.39 183.911 137
  -1   3 -10 35108.6 1155.86  34
  -1   3 -10 37213.0 1164.44  36
  -1   3 -10 34282.1 1138.60 144
   1  -3  10 36591.6 1172.91  98
  -1   3 -10 33974.5 1144.42  39
  -1   3 -10 32408.4 1120.55 137
   1  -3  10 35744.3 1156.23  95
  -1   3 -11 565.220 113.443  36
  -1   3 -11 818.562 126.991 144
   1  -3  11 694.482 125.561  98
  -1   3 -11 813.871 132.012  34
   1  -3  11 674.846 123.752 131
   1  -3  12 3428.91 267.274  98
  -1   3 -12 3199.10 249.327 144
  -1   3 -12 3653.52 271.295  36
   1  -3  12 3430.00 265.344 125
  -1   3 -12 3507.76 264.031 124
   1  -3  12 3743.62 268.962 131
  -1   3 -12 3575.71 267.740  34
  -1   3 -13 28048.7 934.428  58
  -1   3 -13 28538.9 933.777 124
   1  -3  13 28692.5 942.965 125
   1  -3  13 31282.3 953.379 131
  -1   3 -13 29193.3 930.951 144
  -1   3 -13 28043.2 932.372  34
  -1   3 -13 26360.8 922.222  36
   1  -3  14 4321.21 235.969 131
   1  -3  14 3835.71 227.746 125
  -1   3 -14 4042.81 231.321  34
  -1   3 -14 4020.95 230.093 124
  -1   3 -14 3757.21 227.182  36
  -1   3 -15 14312.2 456.910  36
   1  -2 -14 14258.0 506.707  33
   1  -2 -14 15222.0 525.799  34
  -1   2  14 15290.0 521.405 126
  -1   2  13 5073.58 299.246  45
  -1   2  13 5846.08 316.502 126
  -1   2  13 5674.71 304.283 131
   1  -2 -13 5205.18 301.075  33
   1  -2 -13 5616.36 305.875 128
   1  -2 -13 6203.27 322.742 110
   1  -2 -12 4047.44 280.055 110
  -1   2  12 3466.44 264.277  45
   1  -2 -12 3479.00 265.426  37
   1  -2 -12 4256.38 282.167 128
  -1   2  12 3871.40 270.866 131
   1  -2 -11 788.230 125.969 110
  -1   2  11 620.654 117.436  45
   1  -2 -11 555.466 113.147  37
   1  -2 -11 564.236 111.313 128
  -1   2  11 769.236 127.085 131
  -1   2  10 42.3970 45.9195 143
  -1   2  10 30.6579 40.6678  41
  -1   2  10-30.9268 47.3710  45
   1  -2 -10-15.3801 47.1158  37
  -1   2  10 59.5334 50.9757 129
   1  -2 -10 14.2643 37.8433  43
   1  -2 -10 60.0785 48.8026 110
  -1   2  10 61.0989 43.7708  97
   1  -2 -10 29.6452 42.4752 128
  -1   2  10-14.7499 47.9263 131
   1  -2  -9 17992.4 693.105  43
  -1   2   9 18893.9 724.215  41
  -1   2   9 17918.0 700.420  97
  -1   2   9 17301.3 702.082  45
   1  -2  -9 17189.4 699.141  37
   1  -2  -9 20336.4 735.807  14
  -1   2   9 18709.4 702.980 143
   1  -2  -9 18136.0 689.519 109
  -1   2   9 17975.0 699.821 127
  -1   2   9 19761.4 724.882 129
   1  -2  -9 17322.4 693.098 128
   1  -2  -8 410.365 80.8588 109
   1  -2  -8 568.521 97.2310  14
   1  -2  -8 413.423 83.7837  99
  -1   2   8 694.177 108.597  97
  -1   2   7 1656.29 152.099  97
   1  -2  -7 1858.17 163.416  14
   1  -2  -7 1931.52 160.952 109
  -1   2   7 1854.82 165.288  12
   1  -2  -7 1958.54 160.288  99
   1  -2  -6 12988.2 462.192 109
   1  -2  -6 11943.4 443.987  87
   1  -2  -6 12000.5 459.681  14
  -1   2   6 11417.4 458.329  12
   1  -2  -6 12408.9 455.012  99
  -1   2   6 12283.8 459.729  97
  -1   2   5 26600.3 753.327  26
   1  -2  -5 26622.9 764.342  92
  -1   2   5 26510.3 771.049  97
  -1   2   5 23775.2 766.913  12
   1  -2  -5 25801.9 761.080 100
   1  -2  -5 26318.4 770.946  14
   1  -2  -5 24887.5 757.137  87
   1  -2  -4 10190.1 369.663  75
   1  -2  -4 11377.4 380.103 100
   1  -2  -4 11410.0 385.433  14
  -1   2   4 11016.2 392.393  12
   1  -2  -4 11040.5 368.733  70
  -1   2   4 12029.1 382.996  26
   1  -2  -4 10992.0 377.328  92
  -1   2   4 11271.5 382.603  97
   1  -2  -3 2544.40 129.396  73
   1  -2  -3 2491.74 131.476  75
   1  -2  -3 2570.76 131.146  86
  -1   2   3 2551.42 139.540  12
   1  -2  -3 2507.83 130.631  92
   1  -2  -3 2267.04 118.293  65
   1  -2  -3 2941.10 135.661  70
   1  -2  -3 2319.13 127.157  14
   1  -2  -2 31244.0 804.498  90
   1  -2  -2 29459.2 810.303  73
   1  -2  -2 29810.7 812.965  86
  -1   2   2 31471.9 820.045  29
  -1   2   2 32136.9 810.479   2
   1  -2  -2 30392.6 809.416  81
   1  -2  -2 31818.2 812.381  65
   1  -2  -2 30970.0 811.817  14
   1  -2  -1 19395.7 514.019  64
   1  -2  -1 20280.5 532.267  82
   1  -2  -1 19573.4 531.294  72
  -1   2   1 18803.4 545.660   9
  -1   2   1 20074.8 544.459  29
   1  -2  -1 20344.2 540.537  66
  -1   2   1 19216.3 511.359  10
  -1   2   1 19499.5 544.641  63
   1  -2  -1 20073.1 538.616  81
   1  -2  -1 20600.0 530.756  14
   1  -2   0 314466. 7634.33  13
   1  -2   0 335456. 7639.93  19
   1  -2   0 318208. 7652.84  64
   1  -2   0 313279. 7659.51  62
  -1   2   0 317202. 7644.82  10
  -1   2   0 320471. 7651.68  15
   1  -2   0 320170. 7658.91  63
   1  -2   0 346674. 7666.62  66
  -1   2   0 324656. 7664.62   9
  -1   2   0 312023. 7665.58   2
  -1   2   0 312134. 7654.09  29
   1  -2   0 323728. 7657.64  72
  -1   2  -1 1294.84 75.0512   9
  -1   2  -1 1412.32 75.3871  15
  -1   2  -1 1273.88 77.4242   2
  -1   2  -1 1430.04 79.4548  16
   1  -2   1 1417.52 57.4908  13
   1  -2   1 1256.74 78.6552  64
   1  -2   1 1471.94 74.3142  80
   1  -2   1 1365.85 64.2756  79
   1  -2   1 1433.73 60.1838  21
  -1   2  -1 1406.63 53.8909  71
  -1   2  -1 1432.69 71.5153  20
  -1   2  -1 1293.33 80.0075  62
   1  -2   1 1239.93 73.8153  63
   1  -2   2 3135.29 115.049  67
  -1   2  -2 3319.61 151.091  62
   1  -2   2 3724.35 155.801  64
   1  -2   2 3223.10 130.013  79
  -1   2  -2 3335.12 145.725  16
  -1   2  -2 3213.22 136.514  15
   1  -2   2 3319.41 128.412  21
   1  -2   2 3246.54 142.453  19
  -1   2  -2 3201.33 134.933  20
   1  -2   2 3213.82 140.608  80
  -1   2  -2 3592.00 140.601   2
   1  -2   3 5789.49 226.695  80
  -1   2  -3 6353.91 209.219   2
   1  -2   3 4879.68 215.163  19
   1  -2   3 4829.92 220.378  64
   1  -2   3 5649.02 218.339  94
  -1   2  -3 6024.44 220.690  20
  -1   2  -3 6087.87 219.646  15
  -1   2  -3 5385.39 222.278  16
  -1   2  -3 5593.15 233.422  62
   1  -2   4 21139.0 633.478  19
   1  -2   4 20568.9 639.111  64
   1  -2   4 21092.4 641.078  84
  -1   2  -4 20045.4 632.431  16
  -1   2  -4 22726.1 634.875  20
   1  -2   4 22747.4 629.170  21
   1  -2   4 23584.3 643.807  94
  -1   2  -5 1239.64 105.953  16
   1  -2   5 1349.15 111.240  94
   1  -2   5 1357.01 107.300  21
  -1   2  -5 1332.95 108.604  20
   1  -2   5 1375.57 108.977  19
   1  -2   5 1485.88 118.708  84
  -1   2  -6 7.90955 19.1579  16
   1  -2   6 32.8931 23.5661  94
   1  -2   6 8.56491 22.7246  98
   1  -2   6 15.4796 20.5358  21
   1  -2   6 33.2084 29.8241  84
   1  -2   6-7.65891 24.8874  19
  -1   2  -6 62.6511 32.8521  20
  -1   2  -7 69854.0 1925.51 110
   1  -2   7 71751.2 1946.59  98
  -1   2  -7 72477.3 1931.62  20
   1  -2   7 66980.9 1914.63  21
   1  -2   7 71439.7 1915.46  19
   1  -2   7 71858.9 1939.69  94
   1  -2   8 5296.25 304.938  98
  -1   2  -8 5613.55 307.350  20
   1  -2   8 4893.77 289.087  21
  -1   2  -8 5069.21 292.398 110
   1  -2   8 5132.10 296.923  95
  -1   2  -9 16308.8 659.080  36
  -1   2  -9 16713.5 654.920 144
  -1   2  -9 16546.0 657.608  39
   1  -2   9 16490.0 656.257  21
   1  -2   9 18759.4 688.485 131
  -1   2  -9 16575.0 650.188 137
   1  -2   9 17731.6 675.158  98
  -1   2  -9 16396.5 655.043  20
  -1   2 -10 4559.08 308.658  39
  -1   2 -10 5702.56 337.656 144
   1  -2  10 4234.97 304.582 131
  -1   2 -10 5282.48 335.787  34
  -1   2 -10 4979.39 326.882  36
   1  -2  10 4535.79 311.930  98
  -1   2 -10 4709.05 308.731 137
   1  -2  11 10257.3 503.551 131
   1  -2  11 9783.17 492.154  98
  -1   2 -11 10819.7 518.027  34
  -1   2 -11 10708.4 511.730  36
  -1   2 -11 9616.48 479.814 137
   1  -2  12 87.3473 47.3459 125
   1  -2  12 72.5239 49.7206 131
  -1   2 -12 72.8002 52.3418  36
  -1   2 -12 118.769 58.0112  34
   1  -2  13 1935.54 178.809 131
   1  -2  13 1655.33 165.476 125
  -1   2 -13 1661.82 169.314 124
  -1   2 -13 1674.35 169.469  36
  -1   2 -13 1818.57 176.684  34
  -1   2 -14 30544.1 932.044 124
  -1   2 -14 30799.3 936.497  36
   1  -2  14 31946.0 940.917 131
  -1   2 -14 31071.3 941.311  34
   1  -2  14 30551.0 924.502 125
  -1   2 -15 20.6833 20.9606  36
  -1   1  15 509.267 65.2322 126
   1  -1 -15 651.648 71.0129  34
   1  -1 -14 2795.95 195.103  34
  -1   1  14 2757.40 189.543 131
  -1   1  14 2548.23 189.732 126
  -1   1  13-12.7692 33.8772  45
  -1   1  13 24.7946 40.2824 131
   1  -1 -13-12.4075 32.9176 110
   1  -1 -13-11.9979 34.3813  33
   1  -1 -13-11.8921 31.5501 128
   1  -1 -12 2649.83 230.025  37
   1  -1 -12 2510.81 221.990 128
  -1   1  12 2878.98 243.309  45
  -1   1  12 2563.96 228.817 131
   1  -1 -12 2515.53 223.394 110
   1  -1 -11 12929.3 584.552  37
  -1   1  11 12754.1 582.908  97
  -1   1  11 12362.5 576.078  45
   1  -1 -11 13372.4 579.248 128
  -1   1  11 12937.0 580.854 131
   1  -1 -11 13141.5 581.279 110
  -1   1  10 1289.76 160.595 129
  -1   1  10 1363.72 166.121  97
   1  -1 -10 1380.11 165.551 128
  -1   1  10 1262.06 160.642 131
  -1   1  10 1425.41 170.591  45
   1  -1 -10 1388.24 171.108  37
   1  -1 -10 1270.60 157.786  43
   1  -1 -10 1456.04 170.543 110
  -1   1  10 1566.64 177.597 127
  -1   1   9 64469.6 1820.78 129
   1  -1  -9 63512.3 1810.90 128
   1  -1  -9 66395.7 1823.94  14
   1  -1  -9 65380.4 1835.13  37
  -1   1   9 63884.9 1823.13  97
  -1   1   9 65227.5 1828.24 131
   1  -1  -9 61417.1 1800.84  43
  -1   1   9 62134.8 1817.33 127
   1  -1  -9 67165.8 1806.53 146
  -1   1   9 60385.7 1818.63  45
  -1   1   8 35212.3 1117.72  97
   1  -1  -8 38517.2 1134.31  14
   1  -1  -8 37606.0 1116.64 109
   1  -1  -7 52910.0 1477.35  14
  -1   1   7 52339.0 1481.87  97
   1  -1  -7 53991.3 1474.75 109
   1  -1  -7 54228.1 1451.65  20
  -1   1   6 114190. 2934.85  97
   1  -1  -6 115223. 2914.53  99
  -1   1   6 116026. 2905.45  21
  -1   1   6 109765. 2925.25  12
   1  -1  -5 11467.9 402.570 100
  -1   1   5 12761.9 420.694  97
   1  -1  -5 12859.1 410.624  99
   1  -1  -5 12248.4 400.099  87
  -1   1   5 11945.5 391.867  21
   1  -1  -5 11588.5 408.063  14
  -1   1   5 11753.0 409.642  12
   1  -1  -4 88.5976 24.4202  18
  -1   1   4 90.4211 26.4158  97
   1  -1  -4 264.946 40.0048  92
   1  -1  -4 66.0766 23.3927  87
   1  -1  -4 237.588 39.9532  14
  -1   1   4 220.208 33.5993  21
  -1   1   4 52.6636 23.3408  12
   1  -1  -3 101264. 2566.02  65
   1  -1  -3 120131. 2582.08  18
   1  -1  -3 105711. 2575.63  70
   1  -1  -3 106011. 2590.65  75
  -1   1   3 105363. 2574.28  21
   1  -1  -3 108502. 2602.84  14
   1  -1  -3 106731. 2595.25  92
  -1   1   3 109075. 2586.93  29
  -1   1   3 93749.2 2592.91  12
   1  -1  -2 249391. 6273.78  14
  -1   1   2 253523. 6251.85  25
   1  -1  -2 261030. 6249.89  18
  -1   1   2 258457. 6271.40  29
   1  -1  -2 261617. 6266.45  73
   1  -1  -2 250501. 6271.33  86
   1  -1  -2 270290. 6256.88  65
  -1   1   2 263216. 6279.21  83
  -1   1   2 264345. 6246.88  21
  -1   1   1 320558. 7739.41  10
  -1   1   1 333944. 7775.58  83
  -1   1   1 327404. 7742.17  25
   1  -1  -1 342355. 7770.28  82
   1  -1  -1 327712. 7771.28  81
   1  -1  -1 299028. 7765.56  14
  -1   1   1 338936. 7751.38  64
  -1   1   1 305847. 7771.69   9
   1  -1  -1 299189. 7750.24  62
  -1   1   1 329501. 7772.52   2
  -1   1   1 346995. 7736.38  21
  -1   1   0 54814.8 1349.92   9
   1  -1   0 56555.5 1349.40  72
  -1   1   0 54013.9 1341.16  63
   1  -1   0 57469.3 1342.81  63
   1  -1   0 55106.2 1327.26  80
   1  -1   0 56502.5 1339.97  13
  -1   1   0 54981.6 1352.01   2
  -1   1   0 56017.9 1339.26  16
   1  -1   0 53783.8 1338.29  19
  -1   1   0 54784.8 1334.08  30
  -1   1   0 55053.9 1343.33  62
   1  -1   0 55162.0 1348.59  66
  -1   1   0 52546.3 1346.31  15
  -1   1  -1 9388.39 279.994   2
  -1   1  -1 10212.1 272.529  24
  -1   1  -1 9035.17 279.719  15
   1  -1   1 10136.6 251.071  67
   1  -1   1 10721.0 274.805  21
   1  -1   1 9596.95 284.939  19
  -1   1  -1 10233.7 286.566  22
   1  -1   1 10005.9 279.903  66
  -1   1  -1 10264.4 284.534  20
  -1   1  -1 10299.1 288.828  16
  -1   1  -1 9276.94 261.541  23
   1  -1   1 10605.4 291.383  84
  -1   1  -2 56018.0 1281.74   2
  -1   1  -2 49670.9 1301.97  16
   1  -1   2 49125.7 1288.04  21
  -1   1  -2 52158.6 1278.34  24
  -1   1  -2 53247.4 1299.83  20
  -1   1  -2 52646.3 1289.82  22
   1  -1   2 51107.9 1307.98  84
  -1   1  -2 53334.7 1295.19  15
   1  -1   2 49424.3 1298.35  19
   1  -1   3 43859.5 1106.90  19
  -1   1  -3 41792.9 1100.99  20
  -1   1  -3 43400.9 1083.25  22
   1  -1   3 43732.9 1101.70  21
   1  -1   3 41471.4 1107.08  84
   1  -1   3 41445.6 1105.42  94
  -1   1  -3 41034.1 1077.27  24
  -1   1  -4 687.194 69.5641  16
  -1   1  -4 760.617 61.6072  24
   1  -1   4 698.254 72.0848  98
   1  -1   4 705.543 71.0263  94
   1  -1   4 754.220 69.9157  21
   1  -1   4 607.337 63.0499  19
  -1   1  -4 835.907 74.4687  20
   1  -1   5 25414.3 707.964  19
  -1   1  -5 24500.7 711.988  16
   1  -1   5 25854.2 729.512  94
  -1   1  -5 23632.8 708.718  20
   1  -1   5 23894.8 712.330  21
   1  -1   5 23975.1 710.909  84
   1  -1   5 21860.8 709.482  98
  -1   1  -6 12644.3 467.046  16
  -1   1  -6 14615.5 492.794  20
   1  -1   6 14890.9 496.829  21
   1  -1   6 13127.6 481.452  95
   1  -1   6 13721.5 470.393  19
   1  -1   6 14002.6 497.082  98
   1  -1   6 13832.8 482.803  84
   1  -1   7 35616.3 1042.07  21
   1  -1   7 33127.9 1034.07  98
  -1   1  -7 33851.8 1036.16 110
   1  -1   7 36240.4 1040.19  95
  -1   1  -7 34433.0 1028.79  20
   1  -1   8 2451.89 197.447  98
  -1   1  -8 2617.04 200.589  20
   1  -1   8 2425.32 196.795  21
  -1   1  -8 2346.20 192.398 110
   1  -1   9 16668.9 650.008  21
  -1   1  -9 17474.2 654.483  20
   1  -1   9 16642.3 656.789 131
   1  -1   9 15330.0 629.207  98
  -1   1  -9 14989.6 632.819  36
  -1   1  -9 17197.5 651.377 110
  -1   1  -9 15499.0 636.981 128
   1  -1  10 94926.2 2624.53 127
  -1   1 -10 96120.7 2628.72 110
   1  -1  10 95086.1 2622.49  98
  -1   1 -10 98185.5 2647.75  36
   1  -1  10 99336.0 2657.99 131
   1  -1  11 12581.5 576.880 131
   1  -1  11 12360.5 568.838 125
  -1   1 -11 12510.2 580.269  34
  -1   1 -11 13623.7 589.583  36
   1  -1  12 2091.16 200.123 125
   1  -1  12 2239.13 210.577 131
  -1   1 -12 2353.61 217.713  34
  -1   1 -12 2458.97 217.267  36
   1  -1  13 427.923 83.3353 125
  -1   1 -13 422.719 84.9613  36
   1  -1  13 391.233 85.3872 131
  -1   1 -13 472.667 90.9346  34
   1  -1  14 5524.14 279.043 131
  -1   1 -14 5626.89 281.259  34
  -1   1 -14 5365.70 275.772 124
  -1   1 -14 5588.90 271.978  36
  -1   0  15 3888.34 204.907 131
   1   0 -15 4328.53 214.266  34
  -1   0  15 4166.21 214.953 126
  -1   0  14 144.374 48.8034  45
  -1   0  14 167.683 57.9777 131
   1   0 -14 126.025 48.3775  34
  -1   0  13 1552.80 169.767  45
   1   0 -13 1837.11 178.114 144
  -1   0  13 1584.20 172.091 131
   1   0 -13 1591.70 167.256 110
  -1   0  12 15000.2 642.074  97
   1   0 -12 16497.4 640.620 137
   1   0 -12 15075.6 630.082 110
  -1   0  12 14762.2 637.220 131
  -1   0  12 16185.5 658.371 127
   1   0 -12 14732.8 633.016  37
  -1   0  12 15219.4 643.834  45
   1   0 -12 14874.1 621.556 128
  -1   0  11 22715.9 833.339 127
   1   0 -11 21373.8 819.879  37
  -1   0  11 23405.2 841.932  97
  -1   0  11 21288.2 820.768  45
  -1   0  11 21199.1 819.692 131
   1   0 -11 21272.1 801.215 128
   1   0 -11 22647.9 819.451 110
   1   0 -11 21972.1 807.507 137
  -1   0  10 739.045 120.371 131
  -1   0  10 523.110 105.357 127
  -1   0  10 486.581 100.261  97
   1   0 -10 710.635 115.528 110
  -1   0  10 584.056 110.483  45
   1   0 -10 601.514 110.600  37
   1   0 -10 631.636 110.206  43
   1   0 -10 596.550 106.839 128
  -1   0   9 1178.88 140.637  97
  -1   0   9 1295.62 140.143  21
   1   0  -9 1483.15 155.422 110
   1   0  -9 1318.07 140.499  20
   1   0  -8 1664.65 144.932  20
  -1   0   8 1470.53 145.174  97
   1   0  -8 1714.95 151.323  14
   1   0  -8 1372.49 135.052 109
  -1   0   8 1701.91 148.705  21
  -1   0   7 4942.75 245.271  21
   1   0  -7 4138.18 230.699 109
   1   0  -7 4914.42 247.158  14
  -1   0   7 4728.28 250.472  97
   1   0  -6 7182.42 297.120  14
  -1   0   6 6697.52 285.770  94
  -1   0   6 7703.39 300.568  21
   1   0  -5 8101.30 284.333  18
  -1   0   5 7751.10 282.055  94
   1   0  -5 7914.46 291.817  14
  -1   0   5 7425.61 280.692  21
  -1   0   5 7533.51 278.825  12
  -1   0   5 8002.83 299.760  97
  -1   0   4 1901.55 102.723  83
  -1   0   4 1537.86 93.6182  12
  -1   0   4 1835.89 101.715  21
  -1   0   4 2037.94 107.963  25
   1   0  -4 1805.14 100.948  18
   1   0  -4 1859.74 105.694  14
  -1   0   3 492.834 41.5275  80
  -1   0   3 484.739 36.9836  29
  -1   0   3 571.979 46.1444  12
   1   0  -3 638.195 49.1289  18
  -1   0   3 486.225 45.1546  83
  -1   0   3 472.320 43.4629  25
   1   0  -2 20255.4 472.202  18
  -1   0   2 17559.6 460.902  12
   1   0  -2 19017.1 455.439  75
   1   0  -2 15928.1 435.672  10
   1   0  -2 17787.1 434.997  65
  -1   0   2 20010.9 469.761  79
   1   0  -2 18493.7 474.234  14
  -1   0   1 667.039 33.2308   9
   1   0  -1 647.911 39.9030  13
  -1   0   1 628.109 35.4000  22
  -1   0   1 615.154 37.4616  30
  -1   0   0 7012.85 191.396  15
  -1   0   0 6412.73 192.097  23
   1   0   0 7190.25 198.636  13
  -1   0   0 7046.42 200.962  22
   1   0   0 6684.68 177.291  67
  -1   0   0 7073.28 172.943  63
   1   0   0 6848.82 189.258  11
  -1   0   0 7050.91 197.397  24
  -1   0   0 6723.82 183.150  76
   1   0   1 5866.78 167.036  72
   1   0   1 6127.87 169.014  71
   1   0   1 6333.95 165.224  11
  -1   0  -1 5605.66 184.376  22
   1   0   1 5868.22 181.473  21
  -1   0  -1 5456.74 172.410  15
  -1   0  -1 6502.67 184.303  20
  -1   0  -1 5520.47 175.996  17
  -1   0  -1 5686.47 180.498  24
  -1   0  -2 1908.65 91.2712  24
  -1   0  -2 1824.34 89.7380  20
   1   0   2 1917.22 93.6918  21
   1   0   2 1993.09 67.7184  66
  -1   0  -2 1872.97 77.8327  77
  -1   0  -3 391915. 9189.91  17
   1   0   3 387901. 9213.27  21
  -1   0  -3 372991. 9204.46  20
  -1   0  -3 389961. 9204.96  24
  -1   0  -4 13037.1 405.802  20
  -1   0  -4 12155.4 398.969  24
   1   0   4 12416.0 410.491  21
   1   0   4 12996.5 413.519  95
  -1   0  -4 12394.2 392.569  22
   1   0   4 13850.8 417.282  97
   1   0   5 71212.2 1787.49  95
   1   0   5 73272.7 1805.13  98
  -1   0  -5 70123.0 1776.07  24
  -1   0  -5 65635.0 1773.35  20
  -1   0  -5 68624.2 1775.96  16
   1   0   5 65827.6 1778.66  97
   1   0   5 69689.4 1789.02  21
   1   0   6 144438. 3614.11  98
  -1   0  -6 142512. 3583.08  24
   1   0   6 135863. 3597.96  21
   1   0   6 143847. 3601.79  97
  -1   0  -6 141992. 3596.77 102
  -1   0  -7 5375.47 288.017 110
  -1   0  -7 5748.57 283.054  20
   1   0   7 4799.16 269.237  21
   1   0   7 4863.76 272.047  98
   1   0   7 5516.34 282.942  97
  -1   0  -8 13804.4 568.965 110
   1   0   8 14493.7 566.503  98
   1   0   8 13986.7 568.704  21
  -1   0  -8 15137.5 569.603  20
   1   0   9 6510.36 371.736 125
  -1   0  -9 6450.95 369.913  36
   1   0   9 7134.76 384.774  21
   1   0   9 6990.98 387.336  45
   1   0   9 7122.55 392.747 131
   1   0   9 7274.74 381.685  97
  -1   0  -9 7799.50 399.096 110
  -1   0  -9 6713.30 375.740 128
  -1   0  -9 6990.64 388.974  37
   1   0   9 7872.30 402.004 127
   1   0  10 9462.87 466.014 125
   1   0  10 8018.96 447.540  45
   1   0  10 10067.5 492.815 131
  -1   0 -10 8971.11 466.589  37
  -1   0 -10 9108.57 463.814 128
  -1   0 -10 8647.13 455.366 110
  -1   0 -10 10264.1 483.810  36
  -1   0 -10 9648.64 472.996  33
  -1   0 -11 9731.64 473.524  36
   1   0  11 10008.7 494.363 131
  -1   0 -11 9094.66 466.665 128
   1   0  11 9048.89 468.209  45
  -1   0 -11 8932.94 459.311  33
  -1   0 -12 2922.07 232.127  36
   1   0  12 3173.90 251.848 131
  -1   0 -12 2977.08 244.437  34
   1   0  13 5024.13 292.299 126
  -1   0 -13 4699.13 286.426  34
   1   0  13 4518.74 283.854 131
  -1   0 -14 7735.68 331.814  34
   1   0  14 7238.95 319.449 126
   1   0  14 7517.18 327.872 131
  -1   0 -14 7750.99 330.054 124
  -1  -1  15 5401.72 264.044 131
   1   1 -15 5557.72 258.181  34
  -1  -1  15 5875.45 273.985 126
   1   1 -15 5790.39 259.854 144
  -1  -1  14 3406.13 224.840  45
   1   1 -14 3685.53 232.020 137
   1   1 -14 3126.85 217.073  36
   1   1 -14 3418.98 227.344 144
  -1  -1  14 3612.28 240.374 131
   1   1 -14 3105.11 219.945  34
   1   1 -13 3394.68 252.969 144
  -1  -1  13 3387.72 260.451  97
   1   1 -13 3681.46 261.283  36
  -1  -1  13 3319.31 250.315  45
  -1  -1  13 3316.08 256.613 131
  -1  -1  13 3997.42 275.935 127
   1   1 -13 3437.13 249.932 137
   1   1 -12 19164.3 721.208 110
   1   1 -12 18272.9 719.523 137
   1   1 -12 16976.8 707.270  36
  -1  -1  12 18653.5 737.773  97
  -1  -1  12 17609.0 714.056  45
  -1  -1  12 19601.1 750.849 131
  -1  -1  12 20096.7 752.896 127
  -1  -1  11 1497.14 177.099  45
   1   1 -11 1532.83 175.039 137
  -1  -1  11 1758.03 190.831  97
   1   1 -11 1384.62 163.189 110
  -1  -1  11 1671.08 187.155 127
   1   1 -11 1697.65 183.303  37
   1   1 -11 1459.68 175.987  36
  -1  -1  11 1733.68 190.376 131
   1   1 -10 16712.8 653.140 137
   1   1 -10 15528.0 626.913 110
  -1  -1  10 17209.7 668.060  45
  -1  -1  10 16778.6 657.118  97
  -1  -1  10 17122.4 657.873  21
   1   1 -10 15329.4 635.837  37
   1   1 -10 16183.2 650.419  36
   1   1 -10 14250.2 616.783  20
  -1  -1  10 16878.7 665.744 127
  -1  -1  10 17549.6 677.867 131
  -1  -1   9 8169.90 396.011  21
   1   1  -9 8016.82 391.245  20
   1   1  -9 8239.19 394.559 110
   1   1  -8 24593.0 755.083  20
  -1  -1   8 21695.7 746.283  97
   1   1  -8 21633.5 735.977 110
  -1  -1   8 21065.8 728.194  94
  -1  -1   8 24877.8 764.541  21
   1   1  -7 25905.6 798.061 105
  -1  -1   7 25990.9 803.555  21
  -1  -1   7 26896.8 807.615  94
  -1  -1   7 27896.6 825.435  97
  -1  -1   6 8510.13 329.159  94
  -1  -1   6 9195.08 345.007  97
   1   1  -6 8551.86 318.639  14
   1   1  -6 8471.51 325.870  18
  -1  -1   6 8649.55 332.858  21
   1   1  -5 6694.46 259.013  14
  -1  -1   5 7537.37 286.996  97
  -1  -1   5 7957.41 284.751  25
  -1  -1   5 7407.40 277.539  21
   1   1  -5 7704.57 278.501  18
  -1  -1   5 7428.59 277.045  80
  -1  -1   4 159997. 3675.83  25
  -1  -1   4 149163. 3669.41  21
  -1  -1   4 142226. 3671.41  89
   1   1  -4 150952. 3651.60  14
  -1  -1   4 148844. 3666.26  80
   1   1  -4 137979. 3662.53  18
   1   1  -3 319.744 33.5644  14
  -1  -1   3 361.733 38.7983  25
  -1  -1   3 236.025 34.1800  79
   1   1  -3 619.256 40.4853  62
  -1  -1   3 232.726 34.5275  89
   1   1  -3 312.854 31.7448  10
  -1  -1   3 747.286 53.8451  21
   1   1  -3 242.927 33.4624  18
   1   1  -2 309.225 28.2094  10
  -1  -1   2 325.475 28.2925  30
  -1  -1   2 311.891 19.9219  22
  -1  -1   2 318.399 31.6036  76
  -1  -1   2 356.079 17.7014  65
   1   1  -2 341.236 30.3814  13
  -1  -1   2 357.737 34.3166  74
   1   1  -2 345.275 31.5765  18
  -1  -1   2 330.059 32.0213  85
  -1  -1   2 242.817 23.8906  62
  -1  -1   1 60267.3 1432.23  77
  -1  -1   1 58510.4 1423.96  23
   1   1  -1 59620.1 1434.72  11
   1   1  -1 57320.1 1413.18  65
  -1  -1   1 60019.7 1434.39  68
   1   1  -1 58241.7 1422.38  13
  -1  -1   1 57513.7 1429.76  67
  -1  -1   0 116849. 2922.05  17
  -1  -1   0 122256. 2925.99  27
  -1  -1   0 123738. 2928.06  77
  -1  -1   0 117755. 2926.37  69
  -1  -1   0 127473. 2886.97  15
  -1  -1   0 119266. 2927.29  78
   1   1   0 130427. 2928.92  71
  -1  -1   0 123014. 2918.92  24
   1   1   0 122421. 2923.89  11
  -1  -1   0 112802. 2891.68  63
   1   1   1 44299.3 1028.19  71
  -1  -1  -1 38469.1 1002.67  20
  -1  -1  -1 40755.5 1030.00  78
  -1  -1  -1 41711.5 1026.86  24
   1   1   1 42274.4 1020.57  11
  -1  -1  -1 41809.4 1024.74  69
  -1  -1  -1 42665.0 1025.01  77
  -1  -1  -1 39205.6 1022.99  87
  -1  -1  -1 39287.3 1027.54  27
   1   1   1 38670.7 1013.27  28
  -1  -1  -1 41432.7 1026.06  17
  -1  -1  -2 11179.7 337.846  78
   1   1   2 10851.2 320.926  28
  -1  -1  -2 11998.2 344.453  24
  -1  -1  -2 10679.5 324.356  69
   1   1   2 10449.3 321.297  11
  -1  -1  -2 11552.3 321.627  20
  -1  -1  -2 11567.6 342.231  27
  -1  -1  -3 146670. 3631.21  24
   1   1   3 151574. 3628.59  21
   1   1   3 147634. 3630.69  97
  -1  -1  -3 148255. 3622.91  78
  -1  -1  -3 147937. 3604.20  20
  -1  -1  -3 152004. 3598.29  69
  -1  -1  -3 148107. 3597.47  77
  -1  -1  -4 1454.59 98.6803  78
  -1  -1  -4 1528.63 111.447  99
   1   1   4 1181.59 97.6952  98
  -1  -1  -4 1414.42 95.7782  20
   1   1   4 1367.48 102.794  21
   1   1   4 1471.64 108.172  97
   1   1   5 18470.9 588.775  97
   1   1   5 18161.7 579.754  21
   1   1   5 18055.7 579.301  98
  -1  -1  -5 18777.1 591.344 102
  -1  -1  -5 17554.9 578.930  24
   1   1   6 17501.0 616.989  12
   1   1   6 19507.5 621.075  97
   1   1   6 16280.8 586.768  21
  -1  -1  -6 18216.1 606.162  24
  -1  -1  -6 17712.8 605.443 102
  -1  -1  -6 18253.3 615.225 110
  -1  -1  -7 9602.50 414.115 102
   1   1   7 9062.32 410.363  97
  -1  -1  -7 10024.8 419.035  24
  -1  -1  -7 9586.29 422.565 110
   1   1   7 9856.77 433.402  12
  -1  -1  -8 7426.70 374.763 110
  -1  -1  -8 6121.20 338.198 102
   1   1   8 6864.33 372.886  12
   1   1   8 7013.55 363.693  97
   1   1   9 578.842 108.760  45
  -1  -1  -9 651.167 114.582 110
  -1  -1  -9 755.658 120.177  14
  -1  -1  -9 695.908 119.394  37
   1   1   9 567.500 109.424 131
  -1  -1  -9 468.910 98.3580 128
  -1  -1  -9 554.635 106.541 135
  -1  -1 -10 27806.7 948.621 110
  -1  -1 -10 25599.5 920.800 135
   1   1  10 25212.1 930.748  45
  -1  -1 -10 27454.7 955.488  33
  -1  -1 -10 25545.6 932.643  37
   1   1  10 26537.8 956.485 131
  -1  -1 -10 26404.3 934.649 128
  -1  -1 -11 2563.69 227.232 110
  -1  -1 -11 2964.12 238.766 135
  -1  -1 -11 2504.35 227.388  33
   1   1  11 2690.49 239.904 131
   1   1  11 2446.96 229.095  45
  -1  -1 -11 2253.59 216.123 128
   1   1  12 82.6708 49.5145 131
  -1  -1 -12 26.3017 42.7533  33
  -1  -1 -12 81.8863 46.7645  34
   1   1  12 55.3533 47.4171 126
   1   1  13 9166.93 409.093 131
   1   1  13 8912.73 403.353 126
  -1  -1 -13 8909.36 402.462  34
  -1  -1 -13 9024.50 394.807  33
   1   1  14 2393.68 156.349 126
  -1  -1 -14 2706.19 165.112  34
   1   1  14 2720.00 165.798 131
   1   2 -15 61.3990 31.1300 144
   1   2 -15 92.7017 38.3645  36
  -1  -2  15 24.6672 30.8773 131
   1   2 -14 670.299 102.214 144
   1   2 -14 546.456 96.1499  36
  -1  -2  14 583.674 100.550 131
   1   2 -13 7630.64 400.753  36
  -1  -2  13 7733.41 405.836  97
  -1  -2  13 6521.50 381.256 131
  -1  -2  13 7463.49 397.987 127
   1   2 -13 7589.48 395.215 137
   1   2 -13 7289.56 392.504 144
   1   2 -12 301.599 88.1010  36
   1   2 -12 162.874 64.3477 137
   1   2 -12 302.529 82.0729 144
  -1  -2  12 121.063 61.5354  97
  -1  -2  12 273.570 84.0883 127
  -1  -2  12 249.872 79.4979 131
  -1  -2  11 13790.7 613.547 131
   1   2 -11 14321.4 614.043  36
  -1  -2  11 13975.4 610.549 127
   1   2 -11 13780.4 600.476 137
  -1  -2  11 14839.9 621.300  97
   1   2 -10 10868.5 490.342  36
   1   2 -10 9640.71 465.941 137
  -1  -2  10 10025.4 468.187  97
  -1  -2  10 9657.34 470.915 127
   1   2 -10 9495.21 464.892  39
   1   2 -10 9731.21 466.641  20
  -1  -2  10 9397.18 460.937  21
  -1  -2   9 38047.2 1179.97  21
   1   2  -9 40977.7 1191.63  20
   1   2  -9 38772.9 1159.83 105
  -1  -2   9 41969.5 1202.99  97
   1   2  -8 11431.7 452.005 105
  -1  -2   8 10908.2 454.749  21
  -1  -2   8 11119.7 455.744  94
   1   2  -8 11609.3 456.526  20
  -1  -2   8 11759.1 468.036  97
   1   2  -7 7195.47 321.291 105
  -1  -2   7 6966.78 320.151  94
  -1  -2   7 7529.92 332.048  97
   1   2  -7 7895.16 328.539  20
  -1  -2   7 7380.18 330.685  80
  -1  -2   7 7944.40 333.887  21
  -1  -2   6 76332.7 1933.36  25
  -1  -2   6 80457.7 1949.39  97
  -1  -2   6 70760.6 1931.01  80
   1   2  -6 75262.3 1925.24  18
  -1  -2   6 71691.6 1928.99  21
  -1  -2   5 48658.5 1388.00  79
  -1  -2   5 52942.3 1385.91  25
  -1  -2   5 51564.0 1390.60  97
  -1  -2   5 53649.5 1396.09  89
  -1  -2   5 55064.7 1396.15  21
  -1  -2   5 52405.5 1395.03  80
   1   2  -5 58469.7 1394.33  18
   1   2  -4 46054.4 1150.09  18
  -1  -2   4 48368.7 1153.24  25
   1   2  -4 41158.7 1124.74  11
  -1  -2   4 46399.9 1161.85  79
  -1  -2   4 44445.5 1155.10  89
  -1  -2   4 43149.1 1148.73  21
   1   2  -4 41335.2 1131.75  10
  -1  -2   3 238441. 5673.67  76
   1   2  -3 242781. 5668.89  61
  -1  -2   3 226147. 5667.13  85
   1   2  -3 227835. 5671.43  18
  -1  -2   3 236047. 5685.63  74
   1   2  -3 218561. 5673.94  10
   1   2  -3 235468. 5679.77   1
   1   2  -3 237498. 5671.72  11
   1   2  -2 890.647 65.0338   1
  -1  -2   2 669.150 54.2329  62
  -1  -2   2 711.919 55.7908  68
  -1  -2   2 756.469 44.8853  27
   1   2  -2 791.990 57.6850  61
  -1  -2   2 1017.98 53.8960  78
  -1  -2   2 791.507 53.4860  77
   1   2  -2 725.505 55.9777  10
  -1  -2   2 920.923 62.2411  76
  -1  -2   2 793.369 53.3199  69
  -1  -2   2 961.297 64.6343  67
   1   2  -2 1230.50 52.4118  13
   1   2  -2 736.893 51.5730  18
   1   2  -2 752.894 55.9881  11
   1   2  -1 474709. 10339.1  12
  -1  -2   1 440259. 10352.0  23
  -1  -2   1 416101. 10361.6  27
   1   2  -1 424994. 10369.5  10
  -1  -2   1 462084. 10346.2  24
  -1  -2   1 428790. 10373.2  69
  -1  -2   1 461834. 10360.7  17
  -1  -2   1 399403. 10353.8  70
  -1  -2   1 395636. 10355.5  65
   1   2  -1 448846. 10377.1  11
   1   2  -1 409938. 10371.6  61
   1   2  -1 427465. 10386.1   1
   1   2  -1 458783. 10378.5  71
  -1  -2   1 430047. 10367.7  78
  -1  -2   0 374158. 9304.96  78
  -1  -2   0 374749. 9298.55  70
   1   2   0 375240. 9311.00   1
  -1  -2   0 376095. 9302.56  27
  -1  -2   0 406949. 9291.25  24
   1   2   0 420090. 9290.16  12
  -1  -2   0 391820. 9273.81  63
  -1  -2   0 367931. 9304.25  69
   1   2   0 413766. 9311.69  71
  -1  -2   0 399184. 9285.67  75
  -1  -2   0 380866. 9275.06  73
  -1  -2   0 378863. 9298.95  65
   1   2   0 385392. 9299.02  61
  -1  -2   0 413687. 9301.72  17
   1   2   0 395711. 9307.64  11
   1   2   1 243222. 6497.09   1
   1   2   1 288433. 6511.64  11
   1   2   1 293379. 6477.73  63
  -1  -2  -1 258727. 6513.76  27
   1   2   1 281885. 6513.40  71
  -1  -2  -1 276657. 6502.76  24
   1   2   1 275030. 6503.83  12
   1   2   1 274004. 6493.58  61
  -1  -2  -1 265113. 6514.31  78
  -1  -2  -1 267287. 6501.78  87
  -1  -2  -1 257569. 6504.75  69
  -1  -2  -2 12654.1 400.724  87
  -1  -2  -2 12434.4 402.524  78
  -1  -2  -2 13168.3 406.177  27
  -1  -2  -2 11644.2 386.560  69
   1   2   2 13699.7 377.882  61
   1   2   2 12921.8 403.966  12
  -1  -2  -3 34696.7 961.004  27
  -1  -2  -3 35118.6 957.168  78
  -1  -2  -3 36405.0 944.389  69
  -1  -2  -3 33675.6 959.177  87
   1   2   3 35944.0 972.702  12
  -1  -2  -3 35011.2 961.725  99
  -1  -2  -4 9019.18 353.902 102
  -1  -2  -4 9615.44 353.160  27
  -1  -2  -4 9172.20 344.655  78
   1   2   4 9306.36 360.920  12
  -1  -2  -4 9622.30 357.281  99
  -1  -2  -5 170891. 4192.63  99
   1   2   5 174581. 4210.82  12
  -1  -2  -5 166284. 4180.46  24
  -1  -2  -5 163897. 4187.51 102
  -1  -2  -6 119384. 3090.54 102
   1   2   6 122228. 3119.50  12
  -1  -2  -6 117276. 3084.93  99
  -1  -2  -6 123859. 3101.75  24
  -1  -2  -7 992.858 125.360 110
   1   2   7 949.227 127.376  12
  -1  -2  -7 948.611 121.822 102
  -1  -2  -7 1275.51 139.803  24
  -1  -2  -8 460.175 93.5013  24
   1   2   8 481.948 99.0496  45
  -1  -2  -8 439.944 90.5524 102
  -1  -2  -8 553.050 100.567 110
  -1  -2  -8 673.886 114.653  37
   1   2   8 465.812 99.7344  12
   1   2   8 441.267 99.4591 131
  -1  -2  -8 629.385 109.211 128
   1   2   8 557.016 104.476  41
  -1  -2  -9 20337.1 759.412 128
   1   2   9 19742.1 764.483  41
  -1  -2  -9 19222.8 744.202 110
   1   2   9 18459.3 748.945 131
  -1  -2  -9 19885.7 754.283  37
  -1  -2  -9 19404.3 754.160 135
   1   2   9 18774.6 752.354  45
  -1  -2 -10 19500.0 772.157  33
  -1  -2 -10 20327.5 769.352 110
   1   2  10 20103.2 782.495 131
   1   2  10 19956.4 782.067 126
  -1  -2 -10 18549.3 751.489 135
  -1  -2 -10 19384.4 758.309 128
  -1  -2 -10 19578.7 762.762  37
   1   2  10 20151.3 776.826  45
   1   2  11 359.146 92.3950 131
  -1  -2 -11 534.752 107.329  33
  -1  -2 -11 764.926 120.371 128
   1   2  11 592.055 113.300 126
  -1  -2 -11 494.361 99.8004 135
  -1  -2 -11 342.687 88.2271 110
  -1  -2 -12 3627.47 243.213 135
   1   2  12 3285.45 246.163 126
   1   2  12 3645.73 254.932 131
  -1  -2 -12 3586.34 249.236  34
  -1  -2 -12 4050.19 264.838  33
  -1  -2 -13 8302.23 361.274  33
   1   2  13 8441.19 365.700 131
   1   2  13 8295.62 365.493 126
  -1  -2 -13 8217.45 358.616  34
  -1  -2 -14 267.764 45.3004 124
   1   2  14 236.425 44.0547 126
   1   2  14 202.954 40.6266 131
   1   3 -15 6097.36 288.164  36
   1   3 -15 6809.58 298.832 144
  -1  -3  15 6439.89 298.942 131
  -1  -3  14 314.722 72.8951 127
   1   3 -14 271.083 69.6615  36
   1   3 -14 418.017 84.2670 144
  -1  -3  14 384.257 82.1207 131
   1   3 -13 264.425 73.2667  39
  -1  -3  13 228.922 71.7061 127
   1   3 -13 338.985 87.0936 137
   1   3 -13 207.481 68.9187  36
  -1  -3  13 241.869 74.1494 131
   1   3 -13 290.971 78.2125 144
  -1  -3  12 1694.28 183.213 127
   1   3 -12 1721.76 185.091  39
   1   3 -12 1495.88 176.880 137
  -1  -3  12 1651.30 186.401 131
   1   3 -12 1843.68 193.225  36
   1   3 -12 1319.19 167.747 144
   1   3 -11 347.189 88.5211  39
   1   3 -11 467.904 103.799  36
   1   3 -11 414.201 93.8730 137
  -1  -3  11 433.348 100.190 127
  -1  -3  11 320.933 82.6101  97
   1   3 -11 393.820 93.2556 144
   1   3 -10 29672.1 999.192  39
   1   3 -10 28335.6 986.380  36
   1   3 -10 30101.5 993.225  20
  -1  -3  10 29570.4 989.524  98
  -1  -3  10 30004.3 998.601  21
   1   3 -10 27877.0 973.721 137
  -1  -3  10 29731.2 985.409  97
  -1  -3  10 29073.6 989.502  94
   1   3  -9 15047.2 575.057 105
  -1  -3   9 14116.9 570.708  97
  -1  -3   9 15363.6 593.527  21
   1   3  -9 15503.8 582.733  20
   1   3  -8 80908.7 2281.45 105
  -1  -3   8 86526.8 2310.37  94
  -1  -3   8 86727.1 2299.41  97
  -1  -3   8 86737.3 2318.88  80
   1   3  -8 86894.8 2290.86  20
  -1  -3   7 63332.1 1739.83  21
   1   3  -7 66567.3 1748.74 105
  -1  -3   7 64009.5 1738.52  97
  -1  -3   7 64016.8 1753.84  80
   1   3  -7 65963.8 1730.79  20
  -1  -3   6 93984.0 2352.79  80
  -1  -3   6 95384.7 2335.58  89
   1   3  -6 91901.4 2335.55 105
  -1  -3   6 86399.9 2331.72  79
   1   3  -6 89381.5 2308.75  20
   1   3  -6 91331.9 2315.51  18
  -1  -3   6 91335.7 2323.24  25
  -1  -3   6 86397.3 2321.91  21
  -1  -3   6 92599.5 2332.86  97
  -1  -3   5 124.502 34.8738  25
  -1  -3   5 145.215 39.3351  79
   1   3  -5 181.952 37.9534  18
   1   3  -5 175.809 41.3039  10
  -1  -3   5 146.431 38.1449  21
  -1  -3   5 188.978 42.4419  89
  -1  -3   4 67902.3 1753.88  76
  -1  -3   4 70994.1 1761.32  25
   1   3  -4 70448.1 1756.92  18
   1   3  -4 74302.3 1779.64   1
  -1  -3   4 68645.0 1773.17  74
   1   3  -4 65701.9 1765.52  10
   1   3  -3 51482.8 1299.18  18
  -1  -3   3 49546.1 1322.85  67
  -1  -3   3 50694.8 1316.68  68
   1   3  -3 50998.7 1306.47  11
   1   3  -3 56150.2 1333.20  10
  -1  -3   3 49203.3 1301.67  85
  -1  -3   3 50749.3 1323.32  74
  -1  -3   3 50014.2 1309.70  76
  -1  -3   3 52225.9 1327.92  62
   1   3  -3 52303.2 1336.80   1
   1   3  -2 271556. 6583.21  10
   1   3  -2 273636. 6579.81  11
   1   3  -2 293343. 6607.75   1
  -1  -3   2 279753. 6576.98  69
  -1  -3   2 283406. 6588.26  67
   1   3  -2 263975. 6544.84  18
   1   3  -2 263365. 6584.21  61
  -1  -3   2 270396. 6561.76  65
  -1  -3   2 280065. 6585.90  68
  -1  -3   1 800850. 20983.1  65
  -1  -3   1 921598. 21008.4  69
   1   3  -1 874648. 21023.0   1
   1   3  -1 944689. 21009.6  71
   1   3  -1 983443. 21016.5  11
  -1  -3   1 796501. 20980.4  70
  -1  -3   1 918783. 20982.9  17
   1   3  -1 804941. 20997.8  61
  -1  -3   1 873348. 20992.0  27
  -1  -3   1 999999. 20992.6  63
   1   3  -1 856794. 20996.6  10
   1   3   0 28446.3 780.119  61
  -1  -3   0 28836.5 752.670  24
  -1  -3   0 28941.2 782.582  27
   1   3   0 27855.4 778.294  11
   1   3   0 30873.1 766.003  12
   1   3   0 26490.5 785.691   1
  -1  -3   0 28472.5 777.165  70
  -1  -3   0 28730.9 760.738  75
  -1  -3   0 27826.2 775.841  65
  -1  -3   0 28815.6 786.670  69
  -1  -3   0 27445.3 747.238  73
   1   3   0 27897.5 778.126  71
  -1  -3   0 29548.8 754.058  63
  -1  -3  -1 98.2762 28.7020  69
  -1  -3  -1 74.9651 24.0434  75
  -1  -3  -1 64.1472 26.6786  27
   1   3   1 127.486 32.7945  71
   1   3   1 107.690 30.0404   1
  -1  -3  -1 215.202 37.3976  24
  -1  -3  -1 91.8243 28.3113  70
   1   3   1 142.194 31.9332  12
   1   3   1 139.708 32.9906  11
  -1  -3  -1 91.9869 29.4358  78
   1   3   2 14409.9 460.118  71
  -1  -3  -2 14107.8 455.321  69
  -1  -3  -2 14187.3 464.732  27
   1   3   2 14034.9 454.779  12
  -1  -3  -2 13630.3 445.808  24
  -1  -3  -2 13696.1 461.333  78
  -1  -3  -2 13644.7 451.233  87
  -1  -3  -3 5509.05 243.452  69
  -1  -3  -3 5578.04 249.454  99
   1   3   3 5518.45 255.382  12
  -1  -3  -3 5437.12 248.020  24
  -1  -3  -3 5369.09 248.708  87
  -1  -3  -3 5411.71 252.641  27
  -1  -3  -3 5469.54 253.030  78
  -1  -3  -4 7224.11 322.366  87
  -1  -3  -4 7830.72 332.535  24
  -1  -3  -4 7699.39 328.340  99
  -1  -3  -4 7306.18 324.760  27
  -1  -3  -4 7521.28 326.007  78
   1   3   4 7748.13 340.187  12
  -1  -3  -5 64598.5 1762.01  24
  -1  -3  -5 64392.0 1761.51 102
  -1  -3  -5 66122.6 1760.18  99
   1   3   5 65109.4 1779.38  12
  -1  -3  -5 62851.6 1745.43  27
  -1  -3  -6 2353.34 192.794  24
   1   3   6 2026.08 186.911  12
  -1  -3  -6 2728.10 195.973  17
  -1  -3  -6 2179.00 183.433 102
  -1  -3  -6 2032.85 179.643  99
  -1  -3  -7 3211.03 238.675 128
  -1  -3  -7 2955.36 229.932 102
   1   3   7 2851.05 239.181  41
  -1  -3  -7 3063.37 236.225  24
   1   3   7 3048.98 245.307  12
   1   3   7 3540.52 253.967  45
   1   3   7 2463.71 220.261 131
  -1  -3  -8 15923.3 674.185  24
  -1  -3  -8 16927.9 672.212 102
  -1  -3  -8 17703.4 682.180 128
   1   3   8 15487.6 673.057 126
   1   3   8 16615.9 684.488 131
  -1  -3  -8 18320.0 682.848 110
   1   3   8 17269.6 702.411  41
   1   3   8 17232.9 687.497  45
   1   3   9 6305.23 391.163 126
   1   3   9 7153.00 411.853  41
  -1  -3  -9 6533.72 380.755 102
  -1  -3  -9 6991.06 386.898 110
  -1  -3  -9 7050.80 394.633 128
   1   3   9 6964.03 401.572 131
  -1  -3  -9 6413.79 387.078 135
  -1  -3 -10 33211.6 1119.78 135
  -1  -3 -10 36588.9 1128.79 110
   1   3  10 32572.9 1122.47  41
  -1  -3 -10 33049.3 1096.90 114
   1   3  10 34930.2 1144.97 126
  -1  -3 -10 33662.8 1112.24 128
   1   3  10 32721.6 1120.26 131
  -1  -3 -10 33613.7 1131.48  33
   1   3  11 775.417 120.889  41
  -1  -3 -11 679.254 115.739 135
  -1  -3 -11 464.053 94.1402 128
  -1  -3 -11 888.112 123.491 110
   1   3  11 864.959 128.438 126
   1   3  11 752.044 122.395 131
  -1  -3 -11 785.668 123.362  33
   1   3  12 12884.1 522.580 126
  -1  -3 -12 13587.4 519.741 135
   1   3  12 13294.0 524.036 131
  -1  -3 -12 13503.8 528.307  33
   1   3  13 3776.66 205.811 126
   1   3  13 3945.68 206.730 131
  -1  -3 -13 3647.66 202.392  33
  -1  -4  15 1693.76 136.624 131
   1   4 -15 1694.23 134.069  36
  -1  -4  14 32559.8 972.408 131
   1   4 -14 30598.4 959.299 144
   1   4 -13 825.312 125.775  36
   1   4 -13 873.592 130.250  39
   1   4 -13 702.162 118.854 144
   1   4 -12 2719.64 237.375 144
   1   4 -12 2598.99 227.957 137
   1   4 -12 3084.63 253.031  39
  -1  -4  12 2741.27 238.556  98
   1   4 -12 3118.47 250.217  36
   1   4 -11 98591.6 2657.09  39
  -1  -4  11 95664.6 2644.29  98
   1   4 -11 92771.5 2621.58  36
   1   4 -11 96942.7 2646.92 144
   1   4 -11 100924. 2646.81 137
  -1  -4  11 94161.4 2642.64  94
  -1  -4  10 7442.36 416.019  21
   1   4 -10 8467.06 431.119  20
   1   4 -10 8082.34 425.711 144
   1   4 -10 8189.27 433.476  39
   1   4 -10 7768.28 416.059  36
   1   4 -10 8140.45 423.230 137
   1   4 -10 8381.41 426.660 115
  -1  -4   9 183.763 62.4015  97
   1   4  -9 205.326 62.9007  20
   1   4  -9 140.283 55.4368 115
   1   4  -9 177.170 64.5007  39
  -1  -4   9 131.804 55.4751  94
  -1  -4   9 251.457 71.8147  84
   1   4  -9 201.454 61.1554 137
   1   4  -9 195.589 63.3215 144
   1   4  -9 255.549 72.0530  36
  -1  -4   9 246.492 68.9858  21
  -1  -4   8 31128.5 951.025  97
  -1  -4   8 29488.1 955.133  94
  -1  -4   8 30331.5 976.705  80
  -1  -4   8 29321.0 946.635  21
   1   4  -8 29973.3 950.123 105
   1   4  -8 28925.2 923.635  20
  -1  -4   7 42131.6 1208.35  79
  -1  -4   7 39859.0 1180.21  21
  -1  -4   7 40945.3 1180.55  89
  -1  -4   7 36973.8 1186.93  64
  -1  -4   7 41615.4 1181.84  97
  -1  -4   7 45251.7 1232.16  80
   1   4  -7 39811.1 1181.70 105
   1   4  -6 45082.6 1258.56 105
  -1  -4   6 45217.2 1271.35  79
   1   4  -6 43557.8 1249.89  10
  -1  -4   6 47717.5 1291.76  80
  -1  -4   6 44601.2 1248.35  89
   1   4  -6 42293.9 1220.88  18
  -1  -4   6 43690.8 1250.23  21
  -1  -4   6 46321.3 1254.76  97
  -1  -4   6 46579.3 1243.57  25
  -1  -4   5 75223.3 1898.12  21
  -1  -4   5 68620.0 1903.28  79
   1   4  -5 71899.0 1900.46  10
  -1  -4   5 75756.7 1902.84  89
  -1  -4   5 70514.7 1872.28  25
  -1  -4   5 76519.7 1907.66  74
  -1  -4   4 6948.20 276.586  68
   1   4  -4 7014.70 289.018  10
  -1  -4   4 6755.79 270.626  76
  -1  -4   4 7013.63 289.254  67
  -1  -4   4 7031.15 284.470  74
   1   4  -4 6901.55 294.055   1
  -1  -4   4 7335.95 300.906  62
  -1  -4   3 56539.0 1492.98  76
   1   4  -3 59228.4 1513.68  10
   1   4  -3 56895.2 1530.32   1
  -1  -4   3 58882.1 1504.66  68
  -1  -4   3 56498.5 1509.51  67
  -1  -4   3 60370.9 1529.85  62
   1   4  -3 56265.6 1490.53  11
  -1  -4   2 93338.6 2240.74  62
   1   4  -2 85197.0 2201.40  11
  -1  -4   2 88638.4 2205.70  69
   1   4  -2 84519.0 2234.93   1
  -1  -4   2 87712.7 2195.37  65
   1   4  -2 85153.8 2206.58  10
  -1  -4   2 89057.8 2200.64  63
  -1  -4   1 184290. 4588.76  63
  -1  -4   1 188888. 4607.38  27
   1   4  -1 198184. 4620.33  11
   1   4  -1 184289. 4639.35   1
  -1  -4   1 187713. 4616.46  69
   1   4  -1 190845. 4609.48  71
  -1  -4   1 191088. 4604.49  70
  -1  -4   1 189247. 4607.34  65
  -1  -4   0 2319.15 143.133  27
  -1  -4   0 2065.73 134.342  70
  -1  -4   0 2103.50 139.831  69
  -1  -4   0 2271.81 139.898  65
   1   4   0 2219.78 139.519  11
   1   4   0 2286.20 149.596   1
   1   4   0 2065.89 134.900  71
  -1  -4  -1 561.930 72.8994  27
   1   4   1 369.186 60.8136   1
  -1  -4  -1 334.998 52.5891  75
   1   4   1 379.375 57.2864  12
  -1  -4  -1 370.892 51.5001  73
  -1  -4  -1 374.755 59.3504  70
  -1  -4  -1 433.630 65.4239  69
  -1  -4  -1 431.357 59.5312  87
   1   4   1 440.766 63.0481  71
   1   4   1 310.194 54.5148  11
  -1  -4  -2 71842.1 1897.19  69
   1   4   2 73580.9 1897.25  12
  -1  -4  -2 73633.4 1913.21  27
  -1  -4  -2 71244.4 1883.67  87
   1   4   2 71885.4 1899.41  71
  -1  -4  -2 73669.7 1878.03  24
  -1  -4  -2 71671.3 1909.01  78
  -1  -4  -3 2062.02 155.240  69
  -1  -4  -3 2150.12 155.691  24
  -1  -4  -3 2359.03 164.378  87
  -1  -4  -3 2135.41 163.641  27
  -1  -4  -3 2215.56 165.810  78
   1   4   3 1883.72 152.820  71
   1   4   3 2202.38 163.015  12
  -1  -4  -3 2119.43 154.841  99
  -1  -4  -4 227.546 59.0122  87
  -1  -4  -4 306.327 65.0406  99
  -1  -4  -4 238.334 57.5581  27
   1   4   4 222.534 60.3214  71
   1   4   4 231.092 59.4358  12
  -1  -4  -4 253.818 60.5429  78
  -1  -4  -4 397.633 72.2756  24
  -1  -4  -5 32713.5 1050.51  78
   1   4   5 34625.0 1087.13  12
  -1  -4  -5 34865.2 1068.96  24
  -1  -4  -5 34641.7 1064.25  99
   1   4   5 32283.9 1051.73  71
  -1  -4  -5 35691.1 1075.91 102
  -1  -4  -5 35593.2 1068.45  17
  -1  -4  -5 33352.2 1058.04  27
  -1  -4  -6 2009.04 184.629 102
  -1  -4  -6 2188.37 191.601  17
   1   4   6 1829.24 187.313  12
  -1  -4  -6 2111.31 188.035  99
   1   4   6 1428.75 167.440  41
   1   4   6 1795.78 178.260  71
   1   4   6 1667.32 176.238 126
   1   4   6 1808.20 183.093 131
  -1  -4  -6 1577.58 167.732  24
   1   4   6 1541.94 171.353 145
   1   4   7 12723.2 595.807  12
   1   4   7 12828.9 573.516 131
  -1  -4  -7 13573.3 576.970  99
  -1  -4  -7 12103.3 556.199 102
  -1  -4  -7 14921.2 610.080  24
   1   4   7 13340.3 584.748 145
   1   4   7 12699.0 570.735 126
   1   4   7 12435.9 577.983  41
  -1  -4  -8 15291.9 646.194 102
   1   4   8 15550.5 655.853 145
   1   4   8 14652.2 641.919 131
   1   4   8 15031.9 659.255  41
   1   4   8 15111.1 651.543 126
  -1  -4  -8 15938.2 641.856 128
  -1  -4  -9 244.397 74.8732 128
   1   4   9 311.618 88.9851  41
  -1  -4  -9 312.868 86.5648 135
   1   4   9 170.214 65.1381 131
  -1  -4  -9 170.325 69.3613  33
   1   4   9 283.687 85.5227 126
  -1  -4  -9 211.223 71.4362 102
   1   4  10 1265.34 161.407  41
   1   4  10 1140.70 151.156 126
  -1  -4 -10 1214.80 154.397 135
  -1  -4 -10 1353.99 162.277  33
   1   4  10 1274.61 156.093 131
  -1  -4 -10 1322.62 156.511 114
  -1  -4 -10 1056.65 142.400 128
  -1  -4 -11 5747.44 307.232 128
   1   4  11 5841.99 321.141 126
   1   4  11 5733.97 321.440  41
   1   4  11 5274.95 305.970 131
  -1  -4 -11 5248.91 307.513 135
  -1  -4 -11 5435.84 310.445  33
   1   4  12 7597.06 340.595  41
  -1  -4 -12 8046.20 344.272 135
  -1  -4 -12 8472.86 352.548  33
   1   4  12 7688.09 339.021 131
   1   4  12 8635.79 356.707 126
  -1  -5  15 6401.55 276.108 125
  -1  -5  15 7137.56 288.870 131
   1   5 -15 6188.64 271.607  36
   1   5 -14 1455.10 138.601  32
   1   5 -14 1264.49 131.518  36
  -1  -5  14 1393.59 140.048 131
   1   5 -13 2647.85 211.886  36
  -1  -5  13 2406.24 212.144  98
   1   5 -13 2663.35 216.167 144
   1   5 -13 2366.21 208.240  39
  -1  -5  13 2873.94 226.024 131
   1   5 -12 123.793 59.6187  36
  -1  -5  12 91.4958 49.5827  98
   1   5 -12 43.0698 44.0185 144
   1   5 -12 74.2781 53.3956  39
  -1  -5  11 4065.73 295.640  94
   1   5 -11 3834.05 284.650  39
   1   5 -11 3238.72 256.898  36
  -1  -5  11 3559.82 279.465  98
   1   5 -11 3487.92 269.578 144
  -1  -5  10 3219.34 259.562  84
  -1  -5  10 2369.24 223.890  94
   1   5 -10 3504.12 266.521  39
   1   5 -10 2764.33 235.048 144
   1   5 -10 2805.87 232.720 137
  -1  -5   9 732.777 118.442  94
   1   5  -9 721.418 119.867  39
  -1  -5   9 645.255 116.511  80
   1   5  -9 684.532 112.931 144
  -1  -5   9 926.902 133.674  19
  -1  -5   9 639.649 109.625  21
  -1  -5   8 5140.84 306.804  21
  -1  -5   8 5909.99 341.652  80
   1   5  -8 5525.67 319.122 115
  -1  -5   7 94664.0 2409.53  21
  -1  -5   7 98896.8 2451.62  79
  -1  -5   7 95930.8 2453.78  80
  -1  -5   7 102616. 2488.64  64
   1   5  -6 15960.9 592.374  10
  -1  -5   6 15140.3 589.126  79
  -1  -5   6 18791.2 639.229  80
  -1  -5   6 17973.2 595.878  21
   1   5  -5 195.244 52.0308  10
  -1  -5   5 154.238 48.4286  79
  -1  -5   4 33138.0 1021.35  62
  -1  -5   4 34969.7 1006.75  67
   1   5  -4 36040.7 1036.49   1
   1   5  -4 35269.3 1010.40  10
  -1  -5   4 33633.8 993.076  74
   1   5  -3 11266.8 442.252  10
   1   5  -3 12551.8 443.134  11
  -1  -5   3 12398.7 455.519  67
  -1  -5   3 12373.8 446.561  68
   1   5  -3 13125.2 487.511   1
  -1  -5   3 14743.3 502.254  62
  -1  -5   3 13405.6 459.520  63
  -1  -5   2 25563.0 768.937  69
  -1  -5   2 24587.3 754.952  65
   1   5  -2 24634.4 758.557  11
   1   5  -2 24007.9 755.869  10
   1   5  -2 26190.2 810.563   1
  -1  -5   1 28945.3 875.447  69
   1   5  -1 29331.7 903.244   1
  -1  -5   1 29755.2 867.692  27
  -1  -5   1 30428.9 877.826  78
   1   5  -1 30292.9 868.197  71
  -1  -5   1 30556.5 872.974  65
  -1  -5   1 28290.1 859.106  70
   1   5  -1 28788.2 867.868  11
   1   5   0 2957.47 181.812  71
  -1  -5   0 2753.87 181.475  78
  -1  -5   0 2856.85 183.003  27
  -1  -5   0 2329.34 167.005  70
  -1  -5   0 2707.63 182.026  69
  -1  -5   0 2786.30 179.105  65
   1   5   0 2486.34 171.449  11
   1   5   1 36319.1 1026.25   1
  -1  -5  -1 32839.7 1004.61  27
   1   5   1 32423.7 994.511  71
  -1  -5  -1 32952.4 997.034  70
  -1  -5  -1 33862.4 1009.79  69
  -1  -5  -1 34941.6 1019.78  78
  -1  -5  -2 16056.1 576.074  87
  -1  -5  -2 16899.8 609.482  78
   1   5   2 16435.8 593.718  71
  -1  -5  -2 17740.7 608.474  69
  -1  -5  -2 16700.2 605.018  27
  -1  -5  -3 1643.59 149.276  99
   1   5   3 1805.96 164.806  71
  -1  -5  -3 1978.11 167.239  69
  -1  -5  -3 1722.42 155.836  87
  -1  -5  -3 1576.57 157.131  27
  -1  -5  -3 1795.66 166.689  78
  -1  -5  -4 2474.09 195.213  99
  -1  -5  -4 2255.95 192.481  17
  -1  -5  -4 2201.22 188.240  87
  -1  -5  -4 2652.98 213.442  78
   1   5   4 2439.23 203.592  12
  -1  -5  -4 2090.64 180.936  24
  -1  -5  -4 2211.45 194.890  27
   1   5   4 2072.78 188.236  71
  -1  -5  -5 6070.26 345.467  24
  -1  -5  -5 6167.34 352.011  17
   1   5   5 5669.32 338.934 126
  -1  -5  -5 6577.25 362.241  78
   1   5   5 6345.25 361.151  41
   1   5   5 5564.30 339.031 131
  -1  -5  -5 6200.71 346.330  99
  -1  -5  -5 6460.80 356.840 102
   1   5   5 6081.36 355.045  71
   1   5   5 6349.05 372.782  59
   1   5   5 6364.79 364.995 145
  -1  -5  -5 6268.57 357.987  27
   1   5   6 21988.2 839.411  59
  -1  -5  -6 23179.5 837.831  24
   1   5   6 23189.9 846.814 145
   1   5   6 20512.0 802.571 131
  -1  -5  -6 24624.3 838.983  99
   1   5   6 22444.1 836.406  41
   1   5   6 21388.2 822.805  71
   1   5   6 21859.0 816.485 126
  -1  -5  -6 22679.5 827.329 102
  -1  -5  -6 21205.7 814.635  17
   1   5   7 10436.3 515.269 145
   1   5   7 9474.73 486.412 126
  -1  -5  -7 10816.5 511.426 102
   1   5   7 8916.82 472.561 131
   1   5   7 10841.4 525.936  59
  -1  -5  -7 10027.1 494.477  99
   1   5   7 10784.3 524.729  41
   1   5   8 18177.2 726.480  41
  -1  -5  -8 16791.5 692.313 102
   1   5   8 17599.3 708.740 145
   1   5   8 16605.7 686.677 131
   1   5   8 15698.2 678.148 126
  -1  -5  -9 27.7531 42.5240  33
   1   5   9 46.0318 43.9828  41
   1   5   9 57.3373 43.9258 126
   1   5   9 72.9109 59.1048 145
   1   5   9 84.9409 50.8657 131
  -1  -5  -9 43.2905 41.3652 102
  -1  -5  -9 14.5921 44.7153 135
  -1  -5 -10 2302.79 194.762  33
   1   5  10 2661.96 218.241  41
   1   5  10 2353.80 197.936 126
  -1  -5 -10 2380.12 202.345 135
  -1  -5 -10 2383.77 195.832 114
   1   5  10 2125.67 188.525 131
  -1  -5 -11 1493.42 136.473  33
  -1  -5 -11 1796.24 145.569 114
  -1  -5 -11 1857.39 155.742 135
   1   5  11 1717.85 152.920  41
   1   5  11 1586.74 140.455 131
  -1  -5 -12 2045.49 127.049  33
   1   5  12 2127.46 136.955  41
  -1  -6  15 377.490 55.3704 125
   1   6 -15 267.290 51.0266  58
  -1  -6  15 267.349 47.6854 131
  -1  -6  14 9850.93 403.470 131
   1   6 -14 10377.1 414.842  32
   1   6 -13 2368.85 196.767  39
   1   6 -13 1983.87 181.304  57
  -1  -6  13 2260.14 189.549 131
  -1  -6  12 609.991 112.359  98
  -1  -6  12 499.815 102.735  95
   1   6 -12 514.297 101.784  39
   1   6 -11 54050.0 1634.34 144
  -1  -6  11 55797.9 1675.31  94
   1   6 -11 57821.6 1672.84  39
  -1  -6  10 15087.2 641.172  94
   1   6 -10 14907.7 630.145  39
  -1  -6  10 14341.0 642.293  84
   1   6 -10 14450.8 610.616 144
   1   6  -9 10943.4 520.275  38
  -1  -6   9 10824.1 507.429  94
  -1  -6   9 9905.80 513.600  80
   1   6  -9 10432.5 496.432  39
  -1  -6   8 30192.9 1021.08  80
   1   6  -8 28492.4 998.551  38
  -1  -6   7 4043.26 280.789  80
  -1  -6   7 3799.93 266.379  79
   1   6  -7 4136.20 285.220  38
   1   6  -7 4150.85 273.662  10
  -1  -6   6 11803.5 492.667  79
  -1  -6   6 11332.2 498.637  80
  -1  -6   6 12015.6 525.900  64
   1   6  -6 10664.1 474.129  10
   1   6  -5 1404.96 143.174  10
  -1  -6   5 1538.38 147.783  79
   1   6  -4 30303.1 927.773   4
  -1  -6   4 30660.7 933.861  67
  -1  -6   4 29391.2 914.343  74
   1   6  -4 31591.3 977.278   1
   1   6  -3 54827.2 1585.05  10
   1   6  -3 59766.5 1614.65   4
  -1  -6   3 56862.6 1602.35  67
   1   6  -3 59804.8 1655.47   1
  -1  -6   3 59562.0 1595.92  68
   1   6  -2 3895.78 227.325  11
  -1  -6   2 3705.51 228.148  69
   1   6  -2 4010.70 239.446   4
   1   6  -2 3797.45 250.864   1
  -1  -6   2 3195.95 215.065  67
   1   6  -1 164509. 4331.75  71
   1   6  -1 181893. 4410.42   1
   1   6  -1 178569. 4374.23   4
  -1  -6   1 173695. 4361.99  78
  -1  -6   1 171731. 4366.45  69
  -1  -6   1 177706. 4363.98  65
   1   6   0 4931.63 274.943   4
  -1  -6   0 5017.42 281.491  27
  -1  -6   0 4833.90 275.222  70
   1   6   0 4512.05 264.250  71
  -1  -6   0 5056.83 286.473  69
  -1  -6   0 4697.92 273.783  65
   1   6   0 5205.15 299.314   1
   1   6   1 21159.3 750.242  71
   1   6   1 23251.5 749.277   4
  -1  -6  -1 22535.0 776.752  78
  -1  -6  -1 20979.3 753.375  70
  -1  -6  -1 21038.2 759.690  69
  -1  -6  -2 7626.06 392.410  27
  -1  -6  -2 8118.75 402.135  78
   1   6   2 7346.61 377.718  71
  -1  -6  -2 8090.84 396.610  69
  -1  -6  -2 7664.47 374.602  17
  -1  -6  -3 37.1270 32.8341  87
  -1  -6  -3-14.0197 30.3706  78
   1   6   3-14.5449 41.6805  59
   1   6   3 134.723 52.6119  71
  -1  -6  -3 79.5873 43.1010  69
  -1  -6  -3 153.907 53.8013  17
  -1  -6  -3 42.2946 37.4038  27
  -1  -6  -4 965.027 140.521  27
   1   6   4 702.830 122.092 145
  -1  -6  -4 1017.21 136.750  77
   1   6   4 914.642 138.381  59
  -1  -6  -4 863.635 123.866  99
   1   6   4 1168.87 153.594  71
  -1  -6  -4 1054.25 141.431  17
   1   6   4 754.380 127.412  53
  -1  -6  -4 1076.33 138.716  87
  -1  -6  -4 919.730 137.403  78
  -1  -6  -5 3031.26 261.184  27
  -1  -6  -5 3048.48 257.032  17
  -1  -6  -5 3724.81 275.316  88
  -1  -6  -5 3099.87 260.503  78
   1   6   5 3185.43 269.801  59
  -1  -6  -5 3636.47 271.930 102
   1   6   5 3132.61 264.164  71
   1   6   5 2892.35 253.514 145
  -1  -6  -5 3646.62 268.098  99
   1   6   5 3330.39 259.129 131
   1   6   6 262.584 81.5590 145
   1   6   6 171.233 71.9458  59
   1   6   6 205.113 72.6182  41
  -1  -6  -6 136.259 54.5404  99
  -1  -6  -6 156.727 68.0238 102
   1   6   6 164.893 63.0148 131
  -1  -6  -7 3234.34 259.617 104
   1   6   7 2565.88 239.149  41
   1   6   7 2862.25 242.761 131
  -1  -6  -7 3348.40 265.555 102
   1   6   7 2685.29 244.962 145
   1   6   7 2954.17 259.165  59
   1   6   8 2514.42 223.796 131
  -1  -6  -8 3383.61 260.381 102
   1   6   8 3150.57 254.636  59
   1   6   8 2996.18 247.927  41
   1   6   8 3197.47 243.871 126
  -1  -6  -8 3114.41 244.693 104
  -1  -6  -9 18996.4 689.907 102
  -1  -6  -9 18097.3 672.831 135
  -1  -6  -9 17232.2 663.278 114
   1   6   9 17788.1 661.660 131
   1   6   9 18002.7 685.265  41
   1   6  10 3088.70 212.492  41
  -1  -6 -10 3063.49 203.928 114
  -1  -6 -10 3579.61 220.173 135
  -1  -6 -11 477.555 62.2872 114
   1   6  11 554.379 72.1281  41
  -1  -6 -11 413.988 62.9039 135
   1   7 -14 4012.47 215.671  32
   1   7 -13 52.5863 44.1205  32
   1   7 -13 10.3188 27.3807  57
  -1  -7  12 55.2254 44.8742  98
   1   7 -12 12.1159 32.1630  39
   1   7 -12 144.246 56.8221  57
   1   7 -11 689.388 114.962  39
   1   7 -11 890.057 132.091  38
  -1  -7  11 795.156 128.305  94
   1   7 -11 859.716 135.038  57
   1   7 -10 5927.51 367.404  38
   1   7 -10 6546.38 390.677  57
  -1  -7  10 5949.08 366.950  94
  -1  -7   9 4625.10 313.866  94
   1   7  -9 4285.55 311.739  38
   1   7  -9 3936.40 303.108  57
   1   7  -8 13899.2 629.287  38
   1   7  -8 14640.6 640.737  57
   1   7  -7 14410.6 618.743  10
  -1  -7   7 15254.1 631.371  79
   1   7  -7 16174.3 659.393  38
   1   7  -7 15391.2 630.848  35
  -1  -7   7 14885.8 644.111  80
   1   7  -7 16357.3 662.821  57
   1   7  -6 661.922 114.380  57
  -1  -7   6 564.851 101.949  79
  -1  -7   6 640.374 114.586  80
   1   7  -6 514.558 104.851  38
   1   7  -6 666.078 111.121  35
   1   7  -6 651.719 109.027  10
   1   7  -5 6946.10 384.494  57
   1   7  -5 6965.29 373.477  10
   1   7  -5 7048.77 382.800  35
  -1  -7   4 164.932 58.3863  67
   1   7  -4 125.396 50.9176   4
   1   7  -4 118.792 55.8038   1
   1   7  -3 8393.48 436.914   1
   1   7  -3 8832.11 420.153   4
  -1  -7   3 7998.63 401.688  67
   1   7  -2 3112.73 230.348   4
   1   7  -2 3337.52 257.234   1
  -1  -7   2 2624.79 212.358  67
  -1  -7   2 2521.39 204.945  68
   1   7  -1 82423.6 2184.20   4
  -1  -7   1 77942.7 2185.22  69
   1   7  -1 77739.2 2217.12   1
  -1  -7   0 12326.6 530.578  78
   1   7   0 12707.4 523.470   4
   1   7   0 10658.4 523.507   1
  -1  -7   0 11531.7 512.916  70
  -1  -7   0 12611.7 540.385  69
   1   7   1 11957.6 544.331  71
  -1  -7  -1 14651.2 598.470  78
  -1  -7  -1 13392.1 582.417  69
   1   7   1 13458.1 563.451  44
  -1  -7  -1 13527.9 585.495  27
   1   7   1 13892.2 578.180  42
   1   7   2 1408.60 163.347  42
   1   7   2 1421.10 170.347  59
   1   7   2 1382.56 163.309  71
  -1  -7  -2 1347.83 166.812  78
  -1  -7  -2 1336.53 166.124  69
  -1  -7  -2 1453.88 171.528  27
  -1  -7  -3 7952.47 438.171  27
  -1  -7  -3 7404.59 413.094  77
  -1  -7  -3 7249.35 419.317  78
   1   7   3 6061.15 383.885  71
   1   7   3 7511.77 424.438  59
   1   7   3 7050.89 413.018  53
  -1  -7  -3 7377.22 405.825  17
  -1  -7  -4 1658.86 190.304  77
  -1  -7  -4 1694.64 198.505  78
   1   7   4 1999.61 216.388  59
  -1  -7  -4 1513.69 177.283 102
   1   7   4 1688.62 195.567  53
   1   7   5 4679.95 325.240  53
  -1  -7  -5 4506.92 312.191 102
   1   7   5 4488.42 330.060  59
  -1  -7  -5 4474.51 319.844  88
  -1  -7  -5 4385.30 303.567  99
  -1  -7  -6 10884.0 510.216  99
  -1  -7  -6 11453.6 526.516 102
  -1  -7  -7 9825.37 477.375 102
   1   7   7 9904.74 489.646  59
   1   7   7 9750.70 470.115  41
  -1  -7  -7 9759.97 474.773 104
  -1  -7  -8 219.026 65.0718 135
  -1  -7  -8 199.285 62.0247 102
   1   7   8 204.542 65.3524  41
   1   7   8 268.057 72.0143  59
  -1  -7  -8 192.602 61.3598 104
   1   7   9 303.013 69.3078  41
  -1  -7  -9 390.258 74.4279 114
  -1  -7  -9 378.413 70.8669 135
   1   7  10 2079.75 138.794  41
  -1  -7 -10 2059.25 133.710 135
  -1  -7 -10 1799.32 127.111 114
   1   8 -14 932.471 84.7885  32
   1   8 -13 887.842 104.281  32
   1   8 -13 1088.68 112.384  57
   1   8 -12 19736.8 686.656  38
   1   8 -12 19678.6 693.532  32
   1   8 -12 20192.0 706.232  57
   1   8 -11 380.665 87.3331  57
  -1  -8  11 374.265 85.1543  98
   1   8 -11 325.700 80.0611  38
   1   8 -11 138.287 54.8160  32
  -1  -8  10 7479.30 409.026  94
   1   8 -10 8102.79 426.679  38
   1   8 -10 7277.37 410.708  57
   1   8  -9 332.278 89.4300  38
   1   8  -9 369.126 95.5641  57
   1   8  -8 1253.95 157.415  35
   1   8  -8 1386.25 176.105  38
   1   8  -8 1073.86 155.335  57
   1   8  -7 24713.0 931.969  35
   1   8  -7 27480.3 978.950  57
   1   8  -6 3315.94 259.819  35
   1   8  -6 2410.35 227.470  57
  -1  -8   6 2917.56 253.155  80
   1   8  -6 3061.12 253.987  38
   1   8  -5 42.5679 53.2438  44
   1   8  -5 57.1567 46.4369   8
   1   8  -5 30.5055 40.4745  40
   1   8  -5 14.7850 39.2339  35
   1   8  -5 44.8481 39.6698  57
   1   8  -5 32.2892 49.4650   6
   1   8  -4 1291.95 162.922   4
   1   8  -4 1231.60 164.836   6
   1   8  -4 1036.48 150.922  40
   1   8  -4 985.856 139.945   8
   1   8  -4 967.627 142.528  44
   1   8  -4 850.680 130.147  35
   1   8  -3 191.750 65.9794  42
   1   8  -3 156.968 72.5930  44
   1   8  -3 125.298 61.2826  40
   1   8  -3 165.648 65.3521   4
   1   8  -3 209.436 69.4051  35
   1   8  -3 132.340 64.7135   6
   1   8  -2 4189.10 314.994   6
   1   8  -2 4263.51 302.821  42
  -1  -8   2 5344.44 326.491  68
   1   8  -2 4817.41 313.808  44
   1   8  -2 4998.29 331.306  40
   1   8  -2 4758.78 317.351   4
   1   8  -1 63.2431 56.7976  40
  -1  -8   1 31.0957 41.2516  69
   1   8  -1 30.0516 32.5525   4
  -1  -8   1 14.9674 28.0828  68
   1   8  -1 15.3071 40.6131  42
   1   8  -1 65.8772 53.5154   6
   1   8  -1-14.4427 60.5860  44
   1   8   0 3433.87 260.666   8
  -1  -8   0 3564.83 273.844  77
   1   8   0 3292.94 263.604  44
   1   8   0 3243.16 267.225  40
   1   8   0 3283.29 261.640   4
   1   8   0 3165.71 266.751   6
   1   8   0 3428.47 270.367  42
  -1  -8  -1 8499.49 463.881  77
  -1  -8  -1 9518.28 491.909  78
   1   8   1 9227.20 471.571  42
   1   8   2 4036.87 294.902  42
   1   8   2 4106.55 312.712  53
   1   8   3 8295.76 466.507  53
  -1  -8  -3 9545.54 493.495  88
   1   8   3 9074.37 481.216  59
   1   8   4 13621.8 614.542  59
  -1  -8  -4 12821.2 598.927  88
  -1  -8  -4 13139.4 579.804 102
   1   8   4 12384.3 590.370  53
  -1  -8  -5 1120.40 149.816 102
   1   8   5 1023.28 153.265  59
   1   8   5 945.843 142.287  53
  -1  -8  -6 15461.1 617.832 102
  -1  -8  -6 15372.8 624.607 104
   1   8   6 14879.8 630.998  59
  -1  -8  -7 13847.4 552.893 102
  -1  -8  -7 14173.9 556.432 104
   1   8   7 13881.6 565.113  59
   1   8   8 3751.38 228.647  59
  -1  -8  -8 4302.61 234.215 114
   1   8   9 12.4167 21.2637  46
  -1  -8  -9-5.62653 21.1103 114
   1   9 -13 1597.95 113.853  32
   1   9 -12 298.138 61.7493  32
   1   9 -12 240.033 56.3630  38
   1   9 -12 298.061 62.6025  57
   1   9 -11 4204.45 264.833  57
   1   9 -11 4633.56 272.069  38
   1   9 -10 2630.42 218.403  57
   1   9 -10 2638.76 218.265  38
   1   9  -9 116.180 56.9114  57
   1   9  -9 443.772 95.6951  38
   1   9  -8 2140.18 211.790  38
   1   9  -8 2176.40 213.871  57
   1   9  -8 2351.27 215.030  35
   1   9  -7 9739.67 486.090  38
   1   9  -7 9167.78 484.030  57
   1   9  -7 10595.6 499.948  35
   1   9  -6 1240.87 162.948  44
   1   9  -6 1180.90 159.578  35
   1   9  -6 1434.88 175.701  57
   1   9  -5 2219.11 213.942  44
   1   9  -5 1954.39 215.137   6
   1   9  -5 2403.23 220.516   8
   1   9  -5 1951.17 204.008  35
   1   9  -5 2263.70 223.039  40
   1   9  -4 77.1722 52.8832   8
   1   9  -4 33.0710 50.6761  40
   1   9  -4 45.3341 46.3154  35
   1   9  -4 106.130 63.6152  44
   1   9  -4 69.9970 62.8774   6
   1   9  -3 12223.6 572.676  42
   1   9  -3 12131.0 587.398  40
   1   9  -3 12615.3 575.756  44
   1   9  -3 13020.9 612.219   6
   1   9  -3 13928.2 585.731  35
   1   9  -3 13088.1 583.907   8
   1   9  -2 9828.75 490.469   8
   1   9  -2 9501.70 500.626  40
   1   9  -2 9632.07 486.652  44
   1   9  -2 9442.50 490.663  42
   1   9  -2 10147.8 522.974   6
   1   9  -1 23233.9 887.516  40
   1   9  -1 23329.6 865.331  44
   1   9  -1 25488.9 886.614   8
   1   9  -1 22566.7 887.052   6
   1   9  -1 22831.2 876.223  42
   1   9   0 36778.5 1228.13  53
   1   9   0 35787.3 1221.74  40
   1   9   0 39528.7 1218.22   8
   1   9   0 36366.1 1231.54   6
   1   9   0 37056.4 1227.37  42
   1   9   1 3961.83 298.403  40
   1   9   1 3649.17 295.699  53
  -1  -9  -1 4188.00 308.661  88
   1   9   1 4508.23 312.868  42
   1   9   2 18958.8 749.072  42
   1   9   2 20426.1 790.284  53
   1   9   3 2447.05 227.253  53
   1   9   3 1889.67 199.617  59
   1   9   4 4188.46 290.269  53
   1   9   4 3925.81 284.187  59
  -1  -9  -5 37.2802 35.6148 104
   1   9   5 12.9876 37.2217  59
   1   9   5 24.6574 29.8642  53
  -1  -9  -6 187.795 54.4612 104
   1   9   6 304.055 70.7746  59
   1   9   7 1304.59 120.291  59
  -1  -9  -7 1059.68 103.211 114
   1   9   7 1139.39 117.001  46
   1  10 -12 2926.95 156.610  38
   1  10 -11 71.1944 34.3121  38
   1  10 -10 2279.57 179.029  38
   1  10  -9 3024.88 213.103  35
   1  10  -9 3257.19 229.472  38
   1  10  -8 61.8833 40.2687  38
   1  10  -8 133.290 52.5375  35
   1  10  -7 3693.32 264.046  35
   1  10  -6 171.048 72.7823  44
   1  10  -6 167.176 64.1495  35
   1  10  -6 191.729 79.9758   6
   1  10  -5 4466.21 302.290  44
   1  10  -5 5577.59 332.886  35
   1  10  -5 5122.40 339.141   6
   1  10  -5 4521.00 312.853  40
   1  10  -5 5077.88 319.610   8
   1  10  -4 3461.65 265.699  44
   1  10  -4 3038.22 248.964  42
   1  10  -4 3675.75 283.750  40
   1  10  -4 3291.89 258.780   8
   1  10  -4 3844.83 271.825  35
   1  10  -4 3646.57 287.685   6
   1  10  -3 176.183 69.4165  40
   1  10  -3 233.100 94.6949  44
   1  10  -3 29.6319 42.5007   8
   1  10  -3 45.4944 49.3126  42
   1  10  -3 117.527 65.5940   6
   1  10  -2 4479.90 306.703   8
   1  10  -2 4639.11 318.052  42
   1  10  -2 4900.99 336.972   6
   1  10  -2 5451.42 350.605  44
   1  10  -2 4699.11 327.101  40
   1  10  -1 122.202 66.2790  42
   1  10  -1 154.964 68.3350   8
   1  10  -1 156.941 72.2100  40
   1  10  -1 207.838 84.9093   6
   1  10   0 6797.50 392.028  40
   1  10   0 7241.97 381.616   8
   1  10   0 6791.62 389.279  42
   1  10   0 7245.06 398.751  53
   1  10   1 3358.29 256.647  40
   1  10   1 3675.27 266.645  42
   1  10   1 3631.50 269.410  53
   1  10   2 301.048 80.0424  53
   1  10   2 224.819 67.9086  42
   1  10   3 2520.20 207.193  53
   1  10   4 449.909 84.7181  53
   1  10   4 454.152 80.2903  59
   1  10   5 527.435 78.7624  46
   1  10   5 578.411 82.0820  59
   1  10   6 1192.53 100.164  59
   1  11 -10 4854.90 222.453  38
   1  11  -9 7670.62 327.246  38
   1  11  -9 8316.10 330.739  35
   1  11  -8 1017.16 112.356  35
   1  11  -7 40.3871 36.2820  35
   1  11  -6 10142.3 440.331   8
   1  11  -6 11090.5 456.778  44
   1  11  -6 11362.8 464.083  35
   1  11  -5 3614.32 246.292  44
   1  11  -5 3100.32 238.958   6
   1  11  -5 3251.55 226.929  35
   1  11  -5 3455.13 234.968   8
   1  11  -5 3219.37 233.497  40
   1  11  -4 1626.15 154.918  35
   1  11  -4 1484.51 175.807   6
   1  11  -4 1261.65 148.071  42
   1  11  -4 1396.34 150.985   8
   1  11  -4 1330.94 152.820  40
   1  11  -3 9359.58 447.709  40
   1  11  -3 9938.22 447.571  42
   1  11  -3 9854.53 463.255   6
   1  11  -3 9044.29 428.652   8
   1  11  -2 1654.19 170.579  42
   1  11  -2 1810.93 170.570   8
   1  11  -2 1748.01 183.744   6
   1  11  -2 1872.59 179.544  40
   1  11  -1 120.124 53.7650  42
   1  11  -1 134.513 56.3076  40
   1  11  -1 216.655 61.0724   8
   1  11   0 6482.94 340.183  42
   1  11   0 6444.51 336.207  40
   1  11   0 6720.70 335.603  53
   1  11   1 1540.19 148.495  42
   1  11   1 1814.77 159.908  53
   1  11   2 27.3976 27.9815  53
   1  11   2 16.2680 26.4343  42
   1  11   3 6476.31 288.725  53
   1  12  -7 2270.37 141.549  35
   1  12  -6 693.785 79.6807  35
   1  12  -5 2184.28 147.250  35
   1  12  -5 2223.29 151.857   8
   1  12  -4 2842.18 179.064   8
   1  12  -3 7.69805 26.3665   8
   1  12  -2 155.779 48.6037  42
   1  12  -2 158.525 46.9729   8
   1  12  -1 197.159 53.2582  42
  -2  12   1 7036.60 279.814  40
  -2  12   1 6684.33 270.025  53
  -2  12   0 16953.8 543.094   6
  -2  12   0 16983.6 551.197  40
  -2  12  -1 871.403 97.0491   6
  -2  12  -1 855.734 93.7377  40
  -2  12  -2 2413.53 159.894  40
  -2  12  -2 2645.42 175.552   6
  -2  12  -3 3385.73 200.849   6
  -2  12  -4 51.4859 32.9278   6
  -2  12  -4 288.610 65.9237  44
  -2  12  -5 6915.54 281.662  44
  -2  12  -6 4313.52 197.837  44
  -2  11   4 14667.9 493.147  53
  -2  11   3 104.403 42.2432  53
  -2  11   3 145.944 44.8735  40
  -2  11   2 1082.41 123.911  53
  -2  11   2 856.221 108.788  40
  -2  11   1 2243.80 185.472  40
  -2  11   0 24050.9 825.941  40
  -2  11   0 25317.5 835.994   6
  -2  11  -1 177.745 63.0029  40
  -2  11  -1 162.977 62.3533   6
  -2  11  -2 8080.03 400.162  40
  -2  11  -2 9568.31 410.794  44
  -2  11  -2 9013.12 430.093   6
  -2  11  -3 5864.61 331.256   6
  -2  11  -3 5444.12 301.984  44
  -2  11  -4 557.868 97.3106  44
  -2  11  -4 491.349 97.0541   6
  -2  11  -5 925.672 116.700  44
  -2  11  -5 246.509 66.3671   6
  -2  11  -6 11411.2 453.424  44
  -2  11  -7 564.094 85.5504  44
  -2  11  -7 680.898 88.8430  38
  -2  11  -8 4163.32 211.198  44
  -2  11  -8 4014.95 211.215  38
  -2  11  -9 9208.19 329.840  38
  -2  10   6 3273.32 195.849  59
  -2  10   5 14083.8 523.241  59
  -2  10   5 13690.5 514.094  53
  -2  10   4 8363.51 400.319  53
  -2  10   4 8635.48 396.838  59
  -2  10   3 262.769 74.4886  40
  -2  10   2 2787.75 234.264  40
  -2  10   1 2516.24 227.569  40
  -2  10   1 2694.21 232.361   6
  -2  10   0 7503.87 416.231  40
  -2  10   0 7532.34 411.104  42
  -2  10  -1 391.741 95.6002  40
  -2  10  -1 389.675 91.6122   8
  -2  10  -2 9715.33 480.261   8
  -2  10  -2 9876.64 470.090  44
  -2  10  -2 10109.0 486.758  40
  -2  10  -3 3053.62 237.552  35
  -2  10  -3 3182.38 249.935   8
  -2  10  -3 2607.06 227.465  44
  -2  10  -3 2971.61 233.393  54
  -2  10  -4 4996.38 315.178  35
  -2  10  -4 5114.40 319.890  44
  -2  10  -5 1806.03 187.073  44
  -2  10  -5 1743.25 181.153  35
  -2  10  -6 5386.71 318.073  38
  -2  10  -6 5443.10 321.168  35
  -2  10  -7 326.634 80.4010  35
  -2  10  -7 435.543 88.3491  38
  -2  10  -8 3341.33 229.839  38
  -2  10  -9 16188.1 556.584  44
  -2  10  -9 16428.8 581.442  38
  -2  10 -10 1108.47 106.038  38
  -2   9   8 1207.14 112.258  59
  -2   9   7 1498.41 146.993  59
  -2   9   6 9323.15 438.787  59
   2  -9  -6 9719.57 437.798 102
  -2   9   5 6155.03 359.967  59
   2  -9  -5 6499.18 358.913  99
  -2   9   4 1975.42 197.930  40
   2  -9  -4 2120.56 202.958  99
  -2   9   4 2297.68 215.963  59
  -2   9   3 9038.27 461.418  59
  -2   9   3 8708.25 458.176  40
  -2   9   2 1515.54 184.400  40
  -2   9   2 1629.26 190.041  52
  -2   9   1 12458.3 565.610   8
  -2   9   1 13132.9 589.949  42
  -2   9   1 13416.7 606.237  40
  -2   9   1 13167.4 590.494  52
  -2   9   0 16.3956 43.5167  42
  -2   9   0 164.220 71.1572  40
  -2   9   0 46.4604 44.3972  52
  -2   9   0 61.5057 49.9785   8
  -2   9  -1 7261.16 406.082  54
  -2   9  -1 7554.58 408.665  44
  -2   9  -1 8111.47 439.710  40
  -2   9  -1 7629.78 415.745  52
  -2   9  -1 6654.87 406.638  42
  -2   9  -1 7622.73 423.419   8
  -2   9  -2 16351.0 681.942   8
  -2   9  -2 16333.8 667.357  44
  -2   9  -2 17072.0 692.387  40
  -2   9  -2 15690.5 683.651  42
  -2   9  -2 16363.7 663.015  35
  -2   9  -2 16454.9 665.152  54
  -2   9  -3 631.911 116.462  35
  -2   9  -3 870.323 136.760   8
  -2   9  -3 690.261 117.776  54
  -2   9  -4 766.310 126.252  35
  -2   9  -4 557.238 110.485   8
  -2   9  -5 3332.69 268.447  35
  -2   9  -5 3669.16 278.407  38
  -2   9  -6 401.170 96.7534  35
  -2   9  -6 183.983 72.6462  38
  -2   9  -7 821.493 130.055  38
  -2   9  -7 931.745 133.775  35
  -2   9  -8 14405.9 604.871  38
  -2   9  -8 14709.3 582.519  35
  -2   9  -9 29773.5 973.180  38
  -2   9 -10 444.505 83.1569  38
  -2   9 -10 374.236 71.5708  32
  -2   9 -11 914.148 98.0507  32
  -2   9 -11 1152.66 110.134  38
   2  -8 -10 6221.06 248.179 135
  -2   8   9 310.769 62.8789  59
   2  -8  -9 370.844 65.5541 128
  -2   8   8 619.290 101.097  59
   2  -8  -8 560.434 91.7404 128
   2  -8  -7 4661.32 296.657 102
   2  -8  -7 4912.73 305.340  99
  -2   8   7 4261.39 294.857  59
   2  -8  -6 9602.36 465.209  99
  -2   8   6 8619.70 464.792  59
   2  -8  -5 3021.98 249.492  99
  -2   8   5 2735.10 248.998  59
   2  -8  -4 1362.04 170.791  87
  -2   8   4 1372.79 172.304  40
  -2   8   4 1021.62 155.619  59
  -2   8   3 2538.84 238.874  59
  -2   8   3 2240.02 224.028  52
   2  -8  -3 2587.31 235.535  87
  -2   8   3 2790.15 246.206  40
   2  -8  -2 75233.1 2152.17  75
  -2   8   2 72764.3 2140.18  52
  -2   8   2 78940.5 2183.08  40
  -2   8   1 1993.13 198.526  54
  -2   8   1 1975.45 207.540  40
  -2   8   1 1813.43 197.967  42
  -2   8   1 1510.15 175.843   8
   2  -8  -1 1798.84 188.769  73
   2  -8  -1 2122.29 207.223  75
  -2   8   1 1924.21 199.314  52
  -2   8   0 18546.4 747.237  42
  -2   8   0 18975.7 771.755   5
   2  -8   0 19533.8 745.626  75
   2  -8   0 18510.4 718.606  73
  -2   8   0 18504.7 736.708   8
  -2   8   0 19034.7 756.269  40
  -2   8   0 19597.4 749.401  52
  -2   8   0 19811.2 743.910  54
  -2   8  -1 20422.6 756.422  54
  -2   8  -1 19138.3 756.191   8
   2  -8   1 19018.8 731.666  73
  -2   8  -1 21210.6 785.179  40
  -2   8  -1 19881.8 756.508  52
  -2   8  -1 20437.0 802.142   5
  -2   8  -1 18939.0 764.197  42
  -2   8  -2 37767.2 1272.95  42
  -2   8  -2 40960.9 1262.93  54
  -2   8  -2 41038.8 1321.13   5
  -2   8  -2 38535.3 1264.63   8
  -2   8  -2 38768.1 1251.97  35
  -2   8  -3 45575.2 1366.09  54
  -2   8  -3 42887.3 1363.27  35
  -2   8  -3 43386.3 1370.88   8
  -2   8  -3 43393.1 1388.39  42
  -2   8  -3 45733.7 1423.24   5
  -2   8  -4 468.733 99.6630   8
  -2   8  -4 483.041 103.963  38
  -2   8  -4 457.769 97.9653  54
  -2   8  -4 424.082 94.8512  35
  -2   8  -5 1104.97 153.968  38
  -2   8  -5 999.135 147.240  35
  -2   8  -6 3209.43 266.509  38
  -2   8  -6 3178.23 258.384  35
   2  -8   7 7669.65 431.906  91
  -2   8  -7 8068.62 426.598  35
  -2   8  -7 7573.79 431.407  38
   2  -8   8 11190.3 534.227  91
  -2   8  -8 11491.8 536.299  38
  -2   8  -8 10282.7 499.741  32
  -2   8  -9 18534.4 703.768  32
  -2   8  -9 17669.0 702.149  38
  -2   8 -10 823.126 118.707  32
  -2   8 -10 625.422 103.389  38
  -2   8 -11 12731.9 500.951  32
  -2   8 -12 2477.46 166.160  32
   2  -7 -11 774.400 77.1235 128
  -2   7  11 567.398 68.6109  41
   2  -7 -11 700.498 75.1921 135
   2  -7 -10 3840.27 219.480 128
  -2   7  10 3547.88 218.186  41
  -2   7   9 41242.5 1252.07  41
  -2   7   9 41216.9 1256.09  59
   2  -7  -9 43965.0 1258.25 128
   2  -7  -8 267.544 71.1042 102
  -2   7   8 130.015 66.5149  59
   2  -7  -8 178.934 65.1172  99
  -2   7   8 148.457 62.1591 145
   2  -7  -7 74.8564 51.2852  99
  -2   7   7 14.6180 47.5065 145
  -2   7   7 32.3796 49.6049  59
   2  -7  -6 22293.5 859.204  87
   2  -7  -6 23327.8 857.692  99
  -2   7   6 24096.2 894.238  59
   2  -7  -5 548.743 105.495  92
  -2   7   5 678.036 130.641  59
   2  -7  -5 663.281 120.622  87
   2  -7  -4 9625.90 484.464  87
   2  -7  -4 10970.9 485.514  92
  -2   7   4 10905.6 513.234  40
   2  -7  -4 9702.47 490.420  75
  -2   7   4 10111.7 492.647  52
  -2   7   4 9179.21 492.513  59
   2  -7  -3 7629.08 387.382  92
  -2   7   3 7777.58 414.305  26
   2  -7  -3 7201.55 402.553  75
  -2   7   3 7602.86 418.615  40
  -2   7   3 6720.87 394.595   9
   2  -7  -3 7291.58 392.751  73
   2  -7  -3 7953.87 424.661  70
  -2   7   3 7576.12 420.744  59
  -2   7   3 7915.53 417.697  52
   2  -7  -2 14141.9 605.802  70
   2  -7  -2 13095.9 565.969  73
  -2   7   2 13917.0 585.230  26
   2  -7  -2 14730.1 603.798  75
  -2   7   2 14991.7 612.130  52
  -2   7   2 14025.6 584.863  54
  -2   7   2 13423.6 599.388  40
  -2   7   2 13920.7 590.133   9
   2  -7  -1 714.804 110.280  73
  -2   7   1 586.503 109.043  42
  -2   7   1 766.252 118.940   8
   2  -7  -1 436.707 94.0869  75
  -2   7   1 789.977 118.304  54
  -2   7   1 632.856 112.508  52
  -2   7   1 528.884 102.618  40
  -2   7   1 794.607 127.041   5
  -2   7   1 619.140 110.186   3
  -2   7   0 4143.08 287.053  42
  -2   7   0 4739.97 293.226  54
  -2   7   0 3954.25 277.608   8
   2  -7   0 4491.59 293.325  65
   2  -7   0 4725.91 282.520  73
  -2   7   0 4410.68 298.766  40
  -2   7   0 4783.14 309.695   3
  -2   7   0 4622.18 296.266  52
  -2   7   0 4558.70 303.695   5
  -2   7  -1 13530.9 582.177   5
  -2   7  -1 13601.0 582.326   3
  -2   7  -1 13031.8 567.238  42
   2  -7   1 13432.5 557.077  66
  -2   7  -2 5574.80 337.511   5
  -2   7  -2 5052.02 314.347   8
   2  -7   2 4886.67 307.972  66
  -2   7  -2 4902.40 301.594  54
  -2   7  -2 4867.65 314.025  42
  -2   7  -2 5984.70 346.389   3
  -2   7  -3 4128.49 289.168  42
  -2   7  -3 4459.65 293.031   8
  -2   7  -3 4373.76 291.771  35
   2  -7   3 4578.02 286.658  72
  -2   7  -3 5297.70 326.373   3
  -2   7  -3 4856.59 313.314   5
  -2   7  -4 10145.4 463.648  10
  -2   7  -4 9659.74 467.797  35
  -2   7  -4 9564.22 468.814  38
   2  -7   4 9532.59 456.476  72
  -2   7  -4 9424.69 468.130  57
  -2   7  -5 1179.03 151.602  57
   2  -7   5 1190.74 150.908  72
  -2   7  -5 762.206 123.937  10
  -2   7  -5 944.761 139.839  38
  -2   7  -5 1069.57 146.002  35
   2  -7   6 1997.28 203.610  72
  -2   7  -6 2096.09 208.016  57
  -2   7  -6 1883.80 196.587  35
  -2   7  -6 1961.62 203.666  38
  -2   7  -7 9418.70 480.502  32
   2  -7   7 10654.3 517.488  84
  -2   7  -7 9741.07 499.660  38
   2  -7   8 4147.77 312.999  84
   2  -7   8 4225.49 305.676  95
  -2   7  -8 4186.74 307.320  38
  -2   7  -8 4318.76 307.072  32
   2  -7   9 19569.5 769.134  91
  -2   7  -9 19145.3 752.481  38
  -2   7  -9 19065.9 751.889  32
   2  -7   9 19061.9 761.466  95
  -2   7 -10 242.192 72.5413  32
   2  -7  10 182.369 66.0237  95
  -2   7 -11 4663.63 288.090  58
  -2   7 -11 4837.73 293.229  32
  -2   7 -12 2516.46 184.057  58
  -2   7 -12 2198.27 173.230  32
   2  -7  13 643.779 74.6890 134
  -2   7 -13 571.466 72.6499  58
  -2   7 -13 660.908 77.8508  32
  -2   6  12 1938.80 131.563  41
   2  -6 -12 1829.09 120.661 135
   2  -6 -12 2008.82 127.288 128
  -2   6  11 4137.25 247.311  41
  -2   6  11 4917.40 263.056 145
   2  -6 -11 4751.52 247.115  37
   2  -6 -11 4648.73 250.750 128
   2  -6 -11 4636.21 251.043 135
   2  -6 -10 2421.14 193.430  37
  -2   6  10 2649.62 212.031  41
   2  -6 -10 2346.94 193.517 128
  -2   6  10 2298.00 199.399 145
   2  -6  -9 11100.4 493.397  37
  -2   6   9 9982.13 490.205 145
  -2   6   9 11859.0 524.627  41
   2  -6  -9 10993.9 500.869  99
  -2   6   9 10074.5 474.780 143
   2  -6  -9 10370.0 468.647 109
   2  -6  -8 21314.2 825.164  87
   2  -6  -8 21286.5 811.356 102
  -2   6   8 23992.8 857.695  41
   2  -6  -8 21990.2 826.305  99
   2  -6  -8 22941.0 827.728  37
  -2   6   8 22056.0 812.591 143
  -2   6   8 24300.1 866.841  59
   2  -6  -8 22087.8 798.444 109
  -2   6   8 22566.3 841.350 145
  -2   6   7 99.7613 54.0953  59
  -2   6   7 113.408 59.5292 143
   2  -6  -7 106.612 59.5399  99
   2  -6  -7 141.254 61.3522  87
  -2   6   7 171.069 73.4722  41
  -2   6   7 93.8852 56.2764 145
  -2   6   6 8951.22 460.758 120
   2  -6  -6 8688.57 429.919 100
  -2   6   6 9793.28 495.397  59
   2  -6  -6 9809.96 477.357  87
   2  -6  -6 8556.29 437.326  92
  -2   6   5 20366.4 752.465 120
  -2   6   5 18700.5 751.699   9
  -2   6   5 19609.4 747.119  26
   2  -6  -5 20354.5 728.977  92
   2  -6  -5 19013.6 735.615  87
   2  -6  -5 18824.4 738.086  75
   2  -6  -5 18751.2 699.495 100
  -2   6   5 20404.1 777.536  59
  -2   6   4 2150.62 208.419  59
  -2   6   4 1981.50 189.232 120
  -2   6   4 2264.92 201.354  26
   2  -6  -4 1775.63 180.322  75
   2  -6  -4 2464.77 208.961  70
   2  -6  -4 2094.31 185.734  92
  -2   6   4 2108.55 195.090  52
  -2   6   4 1911.14 191.551   9
   2  -6  -3 1617.99 155.536  92
   2  -6  -3 1300.24 137.994  86
  -2   6   3 1245.31 145.529  26
  -2   6   3 1204.52 144.451   9
   2  -6  -3 1433.03 155.885  75
   2  -6  -3 1251.64 141.058  73
   2  -6  -3 1432.88 156.134  70
   2  -6  -3 1450.17 152.636  65
   2  -6  -2 4792.37 270.046  86
  -2   6   2 4292.36 274.718   9
  -2   6   2 4834.06 284.853  26
   2  -6  -2 5011.36 291.761  75
   2  -6  -2 5162.42 284.674  73
   2  -6  -2 4959.89 289.059  65
  -2   6   2 5330.16 301.934   3
  -2   6   1 7862.60 383.552   9
  -2   6   1 9082.30 416.341   5
  -2   6   1 8853.17 411.414   3
  -2   6   1 9437.19 402.805  26
   2  -6  -1 8564.53 376.597  86
   2  -6  -1 8945.04 388.186  73
   2  -6  -1 8438.07 394.062  65
   2  -6  -1 8002.35 364.368  81
  -2   6   0 15124.6 557.760   9
  -2   6   0 15662.5 590.677   3
   2  -6   0 14315.9 552.707  66
   2  -6   0 14940.6 541.959  81
  -2   6   0 14637.2 578.142   5
  -2   6  -1 28635.1 898.880   9
  -2   6  -1 29501.3 941.674   3
  -2   6  -1 28741.6 935.423   5
   2  -6   1 27979.6 907.465  66
   2  -6   1 29107.3 892.995  72
   2  -6   2 2782.77 202.914  66
  -2   6  -2 2782.61 211.223   5
   2  -6   2 2540.89 190.239  72
  -2   6  -2 2670.68 207.355   3
  -2   6  -3 21869.1 732.712  10
  -2   6  -3 21114.6 748.514   5
   2  -6   3 20504.8 723.916  72
   2  -6   3 20324.0 734.147  66
   2  -6   4 5125.27 306.169  66
  -2   6  -4 6032.47 320.200  10
   2  -6   5 1242.82 144.060  19
   2  -6   5 1163.43 142.723  84
   2  -6   5 1405.61 154.417  66
  -2   6  -5 1171.85 141.711  10
  -2   6  -6 123.672 51.6615  32
   2  -6   6 197.691 63.1450  84
  -2   6  -6 72.2693 47.0798  38
   2  -6   6 206.349 66.7142  19
  -2   6  -6 168.287 60.8458  10
  -2   6  -7 1882.44 195.475  32
   2  -6   7 2562.43 228.955  84
  -2   6  -7 2462.00 216.077 124
  -2   6  -7 1997.10 202.616  38
   2  -6   7 1634.08 184.595  19
  -2   6  -7 2169.01 211.035  10
   2  -6   8 5710.85 369.995  84
   2  -6   8 5971.86 374.428  95
  -2   6  -8 6100.87 372.338  38
  -2   6  -8 6261.94 367.872 124
  -2   6  -8 6577.84 386.203  32
  -2   6  -9 63.4421 57.0141  32
   2  -6   9 148.548 64.4909  95
   2  -6   9 85.6254 49.1198  84
   2  -6   9 64.6816 49.5830  91
   2  -6   9 172.394 72.0478  98
  -2   6  -9 73.7107 45.2121 124
  -2   6 -10 1112.53 151.292  32
   2  -6  10 896.635 137.004  98
   2  -6  10 858.793 137.940  95
  -2   6 -10 1018.05 140.638 124
   2  -6  10 1117.17 154.882  91
   2  -6  11 14.8604 39.4258  95
   2  -6  11 42.8437 40.9250  98
  -2   6 -11-27.1499 38.9011  32
  -2   6 -11 42.1585 43.0509  58
   2  -6  12 86.2872 43.7261 125
  -2   6 -12 109.543 45.9660  32
  -2   6 -12 11.7086 28.3811  58
   2  -6  13 1226.23 115.784 125
  -2   6 -13 1264.33 121.513  58
  -2   6 -13 1080.24 107.889  32
  -2   5  13 538.328 64.0817  41
   2  -5 -13 464.451 58.2047 128
   2  -5 -13 450.592 58.2162  33
   2  -5 -12 3156.07 195.265  37
  -2   5  12 2986.06 198.178 145
   2  -5 -12 2416.44 171.571 135
   2  -5 -12 3234.11 197.590 128
  -2   5  12 2945.33 195.937  41
   2  -5 -11 1372.15 148.339 110
   2  -5 -11 1316.85 144.724  37
  -2   5  11 1412.04 154.873  41
   2  -5 -11 1226.92 141.139 128
  -2   5  11 1212.50 145.741 145
   2  -5 -10 452.444 102.561  37
  -2   5  10 482.700 103.440 143
   2  -5 -10 670.644 117.384 128
  -2   5  10 457.089 100.505 145
  -2   5  10 635.116 117.125  41
  -2   5   9 13655.2 605.462 145
   2  -5  -9 12975.2 575.592  99
  -2   5   9 13402.0 604.620  41
   2  -5  -9 12572.3 575.293  37
  -2   5   9 13428.7 584.686 143
   2  -5  -9 13777.6 574.716 109
   2  -5  -8 73.9351 53.1355  99
  -2   5   8 80.8104 52.5327  41
  -2   5   8 44.1101 50.3780 143
  -2   5   8 118.778 57.9965 120
  -2   5   8 16.0883 34.8771 145
   2  -5  -8 83.2112 54.1756 109
  -2   5   7 18784.8 760.981 145
   2  -5  -7 20891.3 751.342 109
   2  -5  -7 20890.4 767.487  99
  -2   5   7 20027.6 757.089 143
   2  -5  -7 18625.7 744.313  87
  -2   5   7 19655.3 760.768 120
   2  -5  -6 15100.8 596.308 100
  -2   5   6 15521.3 622.736  26
   2  -5  -6 15378.1 620.362  87
  -2   5   6 14962.1 627.973 145
  -2   5   6 14371.1 624.007   9
  -2   5   6 16289.3 661.208  59
  -2   5   6 17419.2 644.986 143
  -2   5   6 15489.6 630.587 120
   2  -5  -6 16037.3 617.848  92
   2  -5  -5 5062.72 292.653  92
   2  -5  -5 5157.08 291.307 100
  -2   5   5 5468.57 312.354  26
   2  -5  -5 5355.48 310.518  75
  -2   5   5 5107.64 314.839   9
  -2   5   4 4610.52 288.807   9
   2  -5  -4 5381.43 285.657  86
   2  -5  -4 5801.84 291.499 100
   2  -5  -4 5329.32 287.451  92
  -2   5   4 5665.75 306.993  26
   2  -5  -4 5361.05 298.307  75
   2  -5  -4 5958.02 308.249  70
   2  -5  -4 4813.28 276.526  73
  -2   5   3 6539.27 322.119  26
   2  -5  -3 6462.19 310.142  86
   2  -5  -3 6912.19 329.373  75
   2  -5  -3 6367.25 309.277  73
   2  -5  -3 6587.87 322.897  70
   2  -5  -3 6661.28 317.815  65
  -2   5   3 5842.77 314.914   9
  -2   5   2 29913.2 906.592   9
   2  -5  -2 28263.1 875.679  73
  -2   5   2 29563.5 904.901   5
  -2   5   2 28563.8 896.415   3
   2  -5  -2 28265.6 863.820  81
   2  -5  -2 28720.7 874.779  86
   2  -5  -2 31204.5 903.779  65
  -2   5   1 66443.3 1801.53   9
  -2   5   1 69155.1 1826.50   3
   2  -5  -1 66687.3 1775.08  81
  -2   5   1 67699.0 1824.51   5
  -2   5   0 260.805 62.5024   5
   2  -5   0 273.292 52.8308  72
   2  -5   0 189.425 47.6136  66
   2  -5   0 225.125 49.1654  81
  -2   5  -1 5671.25 266.827   9
   2  -5   1 5408.57 271.021  66
  -2   5  -1 5329.14 277.981   5
   2  -5   1 5338.81 260.233  72
  -2   5  -2 15135.2 509.431  15
   2  -5   2 16122.4 551.016  66
   2  -5   2 14544.8 525.429  72
  -2   5  -2 16251.2 564.003   3
   2  -5   2 14371.5 536.259  64
  -2   5  -2 15595.0 527.713  10
  -2   5  -2 14818.6 546.845   5
  -2   5  -3 4782.96 258.422   5
   2  -5   3 4057.66 231.199  19
  -2   5  -3 4742.38 259.343   3
   2  -5   3 4728.67 254.783  66
  -2   5  -3 4684.65 250.466  10
  -2   5  -3 5056.19 244.373  15
   2  -5   4 69.0365 35.5022  66
  -2   5  -4 68.3754 33.4561  15
   2  -5   4 105.559 38.9572  19
  -2   5  -4 99.0396 38.7446  10
   2  -5   5 1642.25 154.165  19
  -2   5  -5 1382.19 144.744  10
   2  -5   5 1306.71 140.562  84
   2  -5   5 1395.22 140.494  66
   2  -5   6 1495.60 160.530  84
   2  -5   6 1751.25 168.934  19
  -2   5  -6 1513.72 159.514  10
   2  -5   7 3307.58 255.338  19
   2  -5   7 4544.58 286.113  98
   2  -5   7 3992.98 281.949  84
  -2   5  -7 3681.60 263.173 124
  -2   5  -7 4163.23 282.790  10
  -2   5  -7 3458.94 263.241  32
   2  -5   8 1903.19 196.495  19
  -2   5  -8 1608.07 181.335 124
  -2   5  -8 1996.99 202.862  10
  -2   5  -8 2272.71 215.136  32
   2  -5   8 2531.43 221.266  98
   2  -5   8 2235.23 213.676  95
   2  -5   8 1731.79 192.513  84
  -2   5  -8 1843.29 190.085  34
  -2   5  -9 9536.89 480.397 124
   2  -5   9 9730.61 486.972  91
   2  -5   9 9148.53 478.384  98
   2  -5   9 10447.0 511.236  95
  -2   5  -9 9454.17 475.775  34
  -2   5  -9 9713.69 491.267  32
   2  -5  10 579.436 115.172  98
   2  -5  10 609.951 115.185  95
  -2   5 -10 662.051 119.913  32
  -2   5 -10 538.850 108.448 124
   2  -5  11 3857.92 289.775  95
   2  -5  11 3789.87 283.315  98
  -2   5 -11 3817.68 273.024  32
  -2   5 -11 3891.49 275.626 124
   2  -5  12 7312.72 391.904  98
  -2   5 -12 7875.40 400.364  58
   2  -5  12 7706.04 386.052 125
  -2   5 -12 7638.26 380.165 124
  -2   5 -13 13753.5 514.364  58
   2  -5  13 12727.8 494.489 125
  -2   5 -14 5637.78 247.056  58
   2  -5  14 5847.89 247.439 125
   2  -5  14 5558.87 247.617 134
  -2   4  13 4090.51 222.654  41
   2  -4 -13 3951.04 221.675  33
  -2   4  13 4308.65 230.321 145
   2  -4 -13 3787.60 215.263  37
   2  -4 -13 4270.93 222.586 128
   2  -4 -12 302.152 73.4437 128
  -2   4  12 306.286 75.9222 145
   2  -4 -12 346.890 75.1544 110
  -2   4  12 368.164 82.1180  41
   2  -4 -12 423.064 83.9388  37
   2  -4 -11 4217.42 287.473 128
   2  -4 -11 4124.56 284.518 110
  -2   4  11 4970.02 319.333 145
  -2   4  11 4196.34 283.866 143
   2  -4 -11 5161.23 316.906  37
  -2   4  11 5783.91 339.756  41
   2  -4 -10-15.1422 40.1747  37
  -2   4  10 15.9562 45.7258  41
   2  -4 -10 58.9760 45.1692 128
  -2   4  10 14.5276 35.1864 143
  -2   4  10 64.3988 55.1434 145
   2  -4  -9 29578.5 1016.33 109
  -2   4   9 32738.2 1083.83  41
   2  -4  -9 28335.3 1029.93  37
  -2   4   9 32133.7 1052.56 143
  -2   4   8 33425.7 1089.36  47
  -2   4   8 34930.0 1099.00 120
  -2   4   8 33293.1 1091.71 143
   2  -4  -8 32060.9 1068.94  99
  -2   4   8 31037.6 1077.26 129
   2  -4  -8 33461.9 1075.91 109
   2  -4  -7 684.558 109.631 109
   2  -4  -7 641.278 105.327 100
  -2   4   7 760.001 118.483 129
   2  -4  -7 715.043 111.616  99
   2  -4  -7 748.952 115.048  14
   2  -4  -7 666.525 109.373  87
  -2   4   7 617.858 109.869   9
  -2   4   7 680.218 111.888 143
  -2   4   7 762.469 121.838  49
  -2   4   7 797.243 118.957 120
  -2   4   7 675.641 112.919  47
   2  -4  -6 6990.98 343.687 100
   2  -4  -6 6504.59 340.949  14
  -2   4   6 7390.92 355.807  26
  -2   4   6 6644.12 357.785   9
   2  -4  -6 6703.59 347.259  87
   2  -4  -6 7014.46 345.988  92
   2  -4  -5 31470.7 991.182  14
   2  -4  -5 34452.5 1007.83  92
  -2   4   5 30124.1 1005.84   9
  -2   4   5 36272.7 1027.76  26
   2  -4  -5 34543.0 1018.52  75
   2  -4  -5 32454.7 992.408 100
  -2   4   4 1171.65 120.200  26
  -2   4   4 965.248 111.859   9
   2  -4  -4 1249.01 118.313  92
   2  -4  -4 1241.46 121.060  75
   2  -4  -4 1022.65 109.166  73
   2  -4  -4 1206.37 116.082  86
   2  -4  -4 1181.08 115.471  70
   2  -4  -3 984.851 100.020  86
  -2   4   3 1137.50 113.729   9
   2  -4  -3 1022.57 101.996  73
   2  -4  -3 1221.58 113.059  75
   2  -4  -3 1185.13 107.045  65
  -2   4   2 43241.1 1187.36  15
   2  -4  -2 44325.5 1207.04  86
  -2   4   2 47714.6 1226.36  29
   2  -4  -2 45908.6 1204.26  81
   2  -4  -2 43689.6 1203.91  73
  -2   4   2 43971.1 1210.66   2
  -2   4   2 42872.8 1223.29   9
   2  -4  -2 43053.8 1186.61  90
  -2   4   1 1693.86 127.638   9
   2  -4  -1 1522.29 112.451  72
   2  -4  -1 1707.80 115.886  82
  -2   4   1 1591.63 123.916   2
  -2   4   1 1860.08 126.468  29
  -2   4   1 1737.32 116.805  15
   2  -4  -1 1358.79 108.421  81
  -2   4   0 4347.37 209.032   9
  -2   4   0 3898.17 187.838  15
   2  -4   0 4002.16 197.326  72
  -2   4   0 4225.18 197.222  29
  -2   4   0 3641.64 200.058   2
   2  -4   0 3948.89 200.809  66
  -2   4  -1 18952.8 572.093  15
  -2   4  -1 19335.8 570.160  29
   2  -4   1 17792.3 582.069  72
  -2   4  -1 18203.2 591.615   2
  -2   4  -1 19560.8 595.402   9
  -2   4  -1 18719.4 571.067  10
   2  -4   1 18865.3 593.693  66
   2  -4   1 18742.3 583.902  63
  -2   4  -2 2549.83 150.655  15
   2  -4   2 2702.10 163.647  66
   2  -4   2 2576.47 152.639  19
  -2   4  -2 2636.57 157.006  10
  -2   4  -2 2817.50 169.983   2
   2  -4   2 2337.88 150.918  63
   2  -4   3 13076.0 457.300  19
  -2   4  -3 13062.7 459.709   5
   2  -4   3 12707.6 459.883  84
   2  -4   3 12288.6 451.716  66
   2  -4   3 13119.9 456.893  63
  -2   4  -3 13285.2 448.168  15
  -2   4  -4 8422.97 334.412  15
   2  -4   4 7141.08 327.478  19
   2  -4   4 8065.94 345.924  84
   2  -4   4 7787.80 329.176  66
  -2   4  -4 7444.53 314.477  20
   2  -4   5 23969.8 748.014  98
   2  -4   5 22082.0 747.742  84
  -2   4  -5 21397.7 711.528  20
   2  -4   5 23141.0 746.349  19
   2  -4   6 2005.91 171.685  98
   2  -4   6 1755.59 166.922  84
  -2   4  -6 1979.97 163.660  20
   2  -4   6 1818.49 165.960  19
   2  -4   7 14432.5 576.713  19
   2  -4   7 14783.1 588.029  95
   2  -4   7 13566.3 574.408  84
   2  -4   7 13514.4 564.742  98
  -2   4  -7 13910.5 559.125  20
   2  -4   8 30328.0 1007.24  98
   2  -4   8 28858.5 1003.13  84
  -2   4  -8 29053.4 984.926 144
   2  -4   8 29466.0 1002.95  95
  -2   4  -8 28806.5 989.879  34
   2  -4   8 28895.1 990.909  19
  -2   4  -8 30183.0 995.928  20
  -2   4  -8 28827.0 989.380 124
  -2   4  -8 31121.2 1014.43  32
  -2   4  -9 29.2232 47.5064 144
   2  -4   9 109.665 56.3017  98
   2  -4   9 158.121 64.1008  95
  -2   4  -9 135.389 63.1251  34
  -2   4  -9 74.7290 53.7143  32
  -2   4  -9 29.9847 36.3479 124
  -2   4 -10 131.793 59.3702  36
   2  -4  10 48.7340 39.3820  98
  -2   4 -10 123.566 62.6197  34
   2  -4  10 32.5137 46.6189  95
  -2   4 -10 92.2374 47.1270 124
   2  -4  11 186.539 71.6189  95
  -2   4 -11 340.416 84.3031  36
  -2   4 -11 162.724 64.2977  34
   2  -4  11 314.693 83.6489  98
  -2   4 -11 176.475 63.9228 124
   2  -4  12 2670.99 224.984  98
  -2   4 -12 2679.93 215.426 124
  -2   4 -12 2557.55 213.707  34
   2  -4  12 2297.31 206.105 125
  -2   4 -12 2775.34 217.311  36
  -2   4 -12 2288.57 208.482  58
   2  -4  13 883.364 114.017 125
  -2   4 -13 1122.15 124.989 124
  -2   4 -13 1020.99 121.448  58
  -2   4 -13 1088.66 121.196  36
  -2   4 -14 3252.72 183.784  58
   2  -4  14 3890.39 199.058 134
   2  -4  14 3327.47 187.596 125
  -2   4 -14 3396.52 184.583  36
  -2   3  14 222.969 47.3717 145
   2  -3 -14 195.559 45.4755  33
   2  -3 -13 10.1633 26.9719 110
   2  -3 -13 91.1466 43.8805  37
  -2   3  13 28.9950 33.1097  45
   2  -3 -13 18.9911 29.0967 128
  -2   3  13 62.8405 42.4492 145
   2  -3 -12 531.619 100.346 110
  -2   3  12 573.263 103.739  41
   2  -3 -12 562.106 105.987  37
  -2   3  12 628.511 105.566  45
   2  -3 -12 780.534 115.554 128
  -2   3  12 630.049 108.957 145
   2  -3 -11 3068.30 252.572 110
  -2   3  11 3141.58 250.150  45
   2  -3 -11 3049.78 239.696  43
  -2   3  11 2860.55 238.498 143
  -2   3  11 3174.42 257.375  41
   2  -3 -11 2901.69 246.410  37
   2  -3 -11 2966.57 239.954 128
   2  -3 -10 15153.2 638.677 128
  -2   3  10 15472.7 642.209  45
  -2   3  10 16120.4 671.247  41
  -2   3  10 15204.4 635.931 143
   2  -3 -10 15427.9 654.636  37
  -2   3  10 16174.0 660.507 129
   2  -3 -10 14748.4 623.352 109
   2  -3 -10 14352.6 618.273  43
  -2   3   9 54258.9 1626.73  45
  -2   3   9 52972.0 1635.02 129
   2  -3  -9 56348.0 1654.93  37
  -2   3   9 54957.5 1630.76 143
   2  -3  -9 58618.6 1635.26  43
   2  -3  -9 54094.2 1615.24 109
   2  -3  -8 19329.4 743.181  14
   2  -3  -8 20802.2 737.620 109
  -2   3   8 21801.8 764.680 143
   2  -3  -8 20518.3 737.301  43
  -2   3   8 20699.5 741.173  97
  -2   3   8 20259.3 755.657 129
  -2   3   8 18492.5 731.315  47
  -2   3   7 615.496 96.6284  97
   2  -3  -7 627.246 101.647  14
   2  -3  -7 890.196 114.904 109
   2  -3  -7 773.306 108.057  99
  -2   3   7 933.596 121.500   9
   2  -3  -7 735.364 104.929 100
   2  -3  -6 36881.5 1047.93 100
   2  -3  -6 34540.7 1034.83  92
   2  -3  -6 33803.3 1029.62  87
  -2   3   6 34024.1 1052.60   9
   2  -3  -6 35385.7 1053.66  14
  -2   3   5 39969.1 1107.92 112
  -2   3   5 37939.7 1091.00  26
  -2   3   5 36737.9 1102.49   9
   2  -3  -5 37288.4 1083.24  92
   2  -3  -5 38971.2 1091.04 100
   2  -3  -5 39751.1 1103.84  14
   2  -3  -5 36479.5 1080.95  75
   2  -3  -4 4127.35 210.760  14
   2  -3  -4 4259.43 213.024  92
   2  -3  -4 4270.77 214.583  86
   2  -3  -4 4134.73 211.338  75
   2  -3  -4 4141.02 207.429  73
  -2   3   4 3733.17 209.823   9
   2  -3  -3 4819.15 221.064  14
   2  -3  -3 5208.89 231.460  86
  -2   3   3 5620.61 228.594   2
   2  -3  -3 4929.82 222.301  73
   2  -3  -3 5284.50 223.325  90
   2  -3  -3 5047.62 217.339  65
  -2   3   3 5258.67 236.965  29
  -2   3   3 5090.29 237.065   9
  -2   3   2 103090. 2491.02  29
   2  -3  -2 94627.5 2477.23  86
  -2   3   2 103796. 2488.40   2
   2  -3  -2 102533. 2463.79  82
   2  -3  -2 100692. 2475.05  81
   2  -3  -2 99142.6 2476.59  13
   2  -3  -2 97506.1 2470.80  90
  -2   3   2 93908.9 2488.22   9
  -2   3   1 18093.6 539.613   2
  -2   3   1 17760.8 540.524   9
  -2   3   1 17459.9 530.885  29
   2  -3  -1 17296.9 526.283  81
   2  -3  -1 17688.1 523.952  82
   2  -3  -1 17602.3 524.796  72
  -2   3   1 17477.6 524.486  15
   2  -3   0 10419.3 359.447  72
  -2   3   0 10718.0 357.575  15
  -2   3   0 11004.5 375.709   2
  -2   3   0 10766.2 369.116   9
   2  -3   0 11458.6 374.245  66
  -2   3   0 11292.5 345.696  10
  -2   3   0 11607.7 364.359  29
  -2   3  -1 87522.8 2182.96  15
  -2   3  -1 93802.6 2207.88   2
   2  -3   1 89630.5 2196.83  66
   2  -3   1 84709.6 2178.36  63
   2  -3   1 82518.4 2169.84  19
   2  -3   1 87672.0 2191.47  72
  -2   3  -1 88005.0 2183.41  16
  -2   3  -2 2507.85 140.104  15
  -2   3  -2 2874.94 152.122   2
   2  -3   2 2489.71 144.439  84
  -2   3  -2 2567.98 147.252  16
   2  -3   2 2954.66 153.467  66
   2  -3   2 2553.16 143.833  19
   2  -3   2 2781.76 145.793  63
  -2   3  -3 12284.5 435.217  16
   2  -3   3 12912.4 443.173  84
   2  -3   3 13750.0 430.876  66
  -2   3  -3 12035.2 415.444   2
  -2   3  -3 12757.5 425.177  15
  -2   3  -3 13038.1 424.431  20
   2  -3   3 12084.7 427.250  19
   2  -3   4 44765.8 1233.04  19
  -2   3  -4 44132.2 1234.97  16
  -2   3  -4 43818.1 1212.38  15
   2  -3   4 44347.2 1237.61  84
   2  -3   4 46296.4 1232.98  98
   2  -3   4 46106.2 1207.38  66
  -2   3  -4 42898.4 1210.03  20
  -2   3  -5 136475. 3380.34  16
   2  -3   5 135323. 3375.28  98
   2  -3   5 128179. 3343.18  94
   2  -3   5 131988. 3373.85  84
   2  -3   5 135686. 3373.68  19
  -2   3  -5 133653. 3352.15  20
  -2   3  -6 8174.25 366.024  20
   2  -3   6 8035.64 368.521  19
   2  -3   6 8741.02 387.061  98
   2  -3   6 7871.91 372.810  95
   2  -3   6 7962.37 376.724  84
  -2   3  -6 8448.82 380.668  16
   2  -3   7 19958.5 729.501  19
   2  -3   7 20814.0 744.921  98
   2  -3   7 21987.8 759.165  95
  -2   3  -7 22014.4 746.214  20
   2  -3   7 22879.4 769.322  84
  -2   3  -7 19726.4 735.819  16
  -2   3  -8 88509.3 2543.28  16
   2  -3   8 96072.1 2575.10  95
   2  -3   8 92064.3 2560.63  98
  -2   3  -8 98350.0 2570.82  36
  -2   3  -8 94191.7 2567.27  34
  -2   3  -8 96622.9 2566.95  20
  -2   3  -8 98301.1 2561.42 144
   2  -3   9 666.623 119.014  95
  -2   3  -9 466.999 101.384  34
   2  -3   9 505.172 104.325  98
  -2   3  -9 478.814 101.430  36
  -2   3  -9 757.967 124.614  20
  -2   3  -9 475.506 96.6459 144
   2  -3  10 6764.27 397.202  95
  -2   3 -10 6727.93 391.799  36
   2  -3  10 7201.38 412.249  98
  -2   3 -10 7087.64 405.939  34
  -2   3 -10 6956.61 402.606 124
   2  -3  11 236.838 72.7576  98
  -2   3 -11 268.797 79.4223  36
   2  -3  11 154.687 67.2366 125
  -2   3 -11 261.038 79.9449  34
  -2   3 -11 257.682 75.4296 124
   2  -3  12 324.699 84.1425  98
  -2   3 -12 412.796 88.1040  36
  -2   3 -12 258.667 74.1733  58
   2  -3  12 424.637 96.4922 125
  -2   3 -12 381.599 91.3550  34
  -2   3 -12 322.378 86.4532 124
  -2   3 -13 9258.98 415.913  36
   2  -3  13 9822.76 427.197 125
  -2   3 -13 9608.51 423.294 124
  -2   3 -13 10416.2 437.119  34
   2  -3  14 1754.97 130.948 134
   2  -3  14 1778.18 135.718 125
  -2   3 -14 2030.33 142.298 124
  -2   3 -14 1838.03 137.127  36
  -2   2  14 955.466 103.308 126
   2  -2 -14 1017.61 105.801  33
  -2   2  14 1033.35 108.713 145
  -2   2  13 10244.3 466.281  45
   2  -2 -13 10782.5 460.858 128
   2  -2 -13 11292.5 483.206  37
   2  -2 -13 11505.9 481.600 110
  -2   2  13 11710.5 491.617 145
   2  -2 -12 7598.87 401.400 110
  -2   2  12 7054.58 394.341  45
   2  -2 -12 7455.65 400.994  37
   2  -2 -12 7554.98 393.895 128
  -2   2  11 3360.89 265.979  45
   2  -2 -11 3478.22 268.312 110
   2  -2 -11 3187.66 260.944  37
   2  -2 -11 2977.03 244.223  43
  -2   2  11 3082.81 254.539  97
  -2   2  11 3118.86 245.505 143
   2  -2 -11 2937.71 244.528 128
  -2   2  11 3087.21 253.117 129
   2  -2 -10 11060.1 504.697 109
  -2   2  10 10782.5 516.788 129
  -2   2  10 10587.1 508.224  97
  -2   2  10 9874.22 505.638  41
   2  -2 -10 11273.9 515.052 128
   2  -2 -10 11320.3 516.711  43
   2  -2 -10 10503.3 514.414  37
  -2   2  10 11241.2 509.115 143
   2  -2 -10 11421.5 505.345 146
  -2   2  10 10628.7 515.570  45
   2  -2  -9 4703.97 296.234 146
  -2   2   9 4536.11 304.679  45
   2  -2  -9 4636.28 294.215 109
  -2   2   9 4670.63 299.770  97
   2  -2  -9 4720.51 309.005  14
   2  -2  -9 4672.39 307.155  37
  -2   2   9 5031.02 309.404 143
  -2   2   9 4529.19 303.942 129
   2  -2  -9 5114.79 313.080  43
  -2   2   8 4688.30 284.384  97
   2  -2  -8 4807.21 294.960  14
   2  -2  -8 5200.16 294.412 109
   2  -2  -7 124.436 48.7700 100
  -2   2   7 118.592 44.2901  97
   2  -2  -7 156.475 48.6829 109
  -2   2   6 56.9292 29.2211 112
   2  -2  -6 24.1925 26.2102 100
   2  -2  -6 62.7391 30.6320  92
   2  -2  -6-8.81021 23.3821  14
  -2   2   6 48.8444 30.5499  97
   2  -2  -5 18110.2 560.664  92
  -2   2   5 17451.4 556.763  97
   2  -2  -5 17957.7 558.098  75
   2  -2  -5 16666.4 556.670 100
   2  -2  -5 17192.4 567.267  14
   2  -2  -4 15219.3 504.040  14
  -2   2   4 16630.6 502.331  29
  -2   2   4 15277.7 504.683   9
   2  -2  -4 16761.3 504.812  92
   2  -2  -4 17131.4 504.255  75
   2  -2  -4 14670.6 482.607  73
  -2   2   3 83468.4 2018.22  29
   2  -2  -3 81845.4 2011.01  90
   2  -2  -3 78461.1 1999.81  73
   2  -2  -3 80825.4 2013.97  86
  -2   2   3 84994.1 2027.20   9
   2  -2  -2 2319.09 123.197  90
   2  -2  -2 2764.39 136.452  13
   2  -2  -2 2644.28 130.771  86
   2  -2  -2 2618.80 130.248  81
  -2   2   2 2448.81 127.068   2
  -2   2   2 2464.99 128.597  63
  -2   2   2 2307.66 125.579  29
  -2   2   2 2720.84 136.811   9
  -2   2   1 71291.6 1786.29  15
   2  -2  -1 71793.8 1785.64  82
   2  -2  -1 73870.0 1780.94  13
   2  -2  -1 69359.2 1781.47  81
  -2   2   1 70254.5 1792.10   9
  -2   2   1 72211.7 1782.71  63
  -2   2   1 71640.3 1794.08   2
  -2   2   0 8239.20 253.836  16
  -2   2   0 7588.15 269.503   2
  -2   2   0 7480.10 261.549  15
  -2   2   0 7570.20 267.848   9
  -2   2   0 8300.22 246.462  30
   2  -2   0 7914.87 251.317  13
   2  -2   0 7623.24 262.009  91
   2  -2   0 7440.54 262.493  72
  -2   2   0 7731.35 259.042  62
  -2   2  -1 375242. 9023.62  16
  -2   2  -1 379115. 9033.01   2
   2  -2   1 379652. 9037.22  91
   2  -2   1 377940. 9024.97  84
   2  -2   1 386379. 9000.87  13
   2  -2   1 372995. 9025.22  66
  -2   2  -1 367413. 9034.98  62
  -2   2  -1 371792. 9024.30  15
   2  -2   1 369305. 9026.32  72
   2  -2   1 379294. 9023.38  19
   2  -2   1 392812. 9013.16  63
  -2   2  -2 28946.3 837.941  20
   2  -2   2 31491.4 850.157  19
  -2   2  -2 30233.7 849.447  16
  -2   2  -2 33540.8 850.014  15
  -2   2  -2 32653.7 843.044   2
   2  -2   2 31936.5 856.142  95
   2  -2   2 33807.1 865.330  84
   2  -2   2 28337.1 828.615  66
   2  -2   3 32494.3 881.560  98
   2  -2   3 30630.0 882.276  95
   2  -2   3 32219.7 865.587  94
   2  -2   3 31287.0 849.999  21
   2  -2   3 32732.4 891.993  84
  -2   2  -3 30891.8 873.034  20
  -2   2  -3 32549.2 885.602  16
   2  -2   3 31428.7 852.577  66
   2  -2   3 30478.3 877.232  19
  -2   2  -3 31268.2 866.003  15
   2  -2   4 50244.2 1348.54  98
  -2   2  -4 47423.7 1331.87  20
   2  -2   4 51092.1 1355.21  95
   2  -2   4 48891.6 1351.70  84
   2  -2   4 49294.0 1318.22  21
   2  -2   4 49532.6 1340.65  19
  -2   2  -5 3647.01 210.484  16
   2  -2   5 3693.15 200.515  21
   2  -2   5 3799.79 216.280  98
   2  -2   5 3692.56 214.968  95
   2  -2   5 3917.11 220.680  84
   2  -2   5 3619.43 206.190  19
  -2   2  -5 3396.86 200.336  20
  -2   2  -6 16088.3 584.665  16
   2  -2   6 15842.1 568.903  21
   2  -2   6 16316.5 594.193  98
   2  -2   6 17436.3 603.036  95
   2  -2   6 16822.7 596.252  84
  -2   2  -6 16657.1 583.683  20
   2  -2   7 20223.7 742.310  98
   2  -2   7 21209.3 746.861  95
   2  -2   7 21137.1 736.059  21
  -2   2  -7 21663.3 743.693  20
   2  -2   8 739.589 120.096  98
  -2   2  -8 508.398 96.8556  20
   2  -2   8 723.036 113.944  95
  -2   2  -8 607.923 107.144  36
   2  -2   8 556.010 97.8631  21
  -2   2  -8 640.529 108.437  34
   2  -2   9 18218.2 711.273  21
   2  -2   9 18762.1 724.853  98
   2  -2   9 17962.0 706.104  95
  -2   2  -9 19339.6 725.882  36
  -2   2  -9 17554.8 707.358  20
  -2   2  -9 16611.3 700.982  34
   2  -2  10 807.323 132.039  98
  -2   2 -10 726.070 126.738  36
  -2   2 -10 858.175 136.945  34
   2  -2  10 967.365 145.039 125
   2  -2  11 372.269 90.8869  98
   2  -2  11 370.934 92.0980 125
  -2   2 -11 420.699 97.3339  34
  -2   2 -11 318.702 87.4105  36
   2  -2  12 6491.49 365.831 125
  -2   2 -12 6589.91 366.401  36
  -2   2 -12 6252.73 359.830 124
  -2   2 -12 6741.55 373.732  34
  -2   2 -13 1905.15 168.709 124
  -2   2 -13 1807.49 164.357  34
  -2   2 -13 2097.43 173.651  36
   2  -2  13 1964.73 170.939 125
  -2   2 -14 28.2887 26.5481  36
  -2   2 -14 28.6406 23.2810 124
   2  -2  14 61.9692 31.6513 125
  -2   1  15 4478.43 211.245 126
   2  -1 -15 4309.45 208.019  34
   2  -1 -14 3000.23 196.273 144
   2  -1 -14 2664.89 191.356 110
  -2   1  14 2490.63 190.134  45
  -2   1  14 2884.86 198.830 145
   2  -1 -13 347.467 81.2008 110
  -2   1  13 511.733 97.8912  45
   2  -1 -13 381.545 86.5464  37
   2  -1 -12 7154.30 397.285  37
   2  -1 -12 7558.43 392.919 137
   2  -1 -12 6600.57 371.336 128
   2  -1 -12 6594.76 376.703 110
  -2   1  12 6670.42 390.599  45
  -2   1  12 7128.80 402.372  97
  -2   1  12 6827.75 385.568 129
  -2   1  11 6743.03 394.314 129
   2  -1 -11 7310.65 401.006 110
  -2   1  11 7992.40 426.432  45
  -2   1  11 6903.29 395.433 127
  -2   1  11 6763.95 396.522  97
   2  -1 -11 6971.52 393.846  43
   2  -1 -11 7449.53 411.152  37
   2  -1 -11 7015.94 391.661 128
   2  -1 -10 31356.6 1025.06 146
  -2   1  10 30907.0 1045.85 129
   2  -1 -10 30907.3 1033.85  43
  -2   1  10 30700.5 1038.55  97
   2  -1 -10 30939.7 1044.89  37
  -2   1  10 28962.4 1036.42  45
  -2   1  10 33554.7 1060.15 127
  -2   1   9 2210.06 202.278 129
  -2   1   9 2286.03 208.458  45
   2  -1  -9 2788.81 215.670 146
   2  -1  -9 2448.83 208.958  14
  -2   1   9 2639.43 215.692 127
  -2   1   9 2603.65 213.963  97
   2  -1  -9 2563.07 214.727  37
   2  -1  -9 2375.81 198.034 109
  -2   1   9 2146.66 200.576 147
   2  -1  -9 3213.83 234.529  43
  -2   1   8 5576.26 300.631  97
   2  -1  -8 5250.08 287.117 109
   2  -1  -8 5061.96 291.771  14
   2  -1  -7 2265.24 166.604 109
   2  -1  -7 2237.19 170.577  14
  -2   1   7 2600.06 180.523  97
   2  -1  -6 2159.37 144.336  92
   2  -1  -6 2388.20 155.326 100
   2  -1  -6 2603.90 168.480  14
  -2   1   6 2572.27 164.598  97
   2  -1  -5 11188.2 392.123 100
   2  -1  -5 11767.9 389.219  92
   2  -1  -5 10732.3 397.473  14
  -2   1   4 31047.1 825.943  29
   2  -1  -4 29292.5 840.829  14
  -2   1   4 32322.5 822.136  25
   2  -1  -4 27524.1 819.193  92
  -2   1   4 29209.7 841.985  83
   2  -1  -4 30667.7 818.604  75
   2  -1  -4 32709.1 844.222 100
   2  -1  -4 31470.0 817.727  18
  -2   1   4 31241.1 838.394  97
   2  -1  -3 504293. 11559.7  73
  -2   1   3 453981. 11569.0  29
   2  -1  -3 492841. 11578.9  86
  -2   1   3 493044. 11590.7  83
   2  -1  -3 493731. 11561.6  75
  -2   1   3 450842. 11546.8  25
   2  -1  -3 498102. 11554.6  18
  -2   1   3 512784. 11579.4   9
   2  -1  -2 123989. 3008.83  90
  -2   1   2 120463. 3004.78   9
   2  -1  -2 125312. 3021.06  13
   2  -1  -2 124070. 3002.12  86
  -2   1   2 125075. 3012.87  83
  -2   1   1 134796. 3106.76  63
  -2   1   1 135136. 3123.42   9
  -2   1   1 125938. 3114.82  30
   2  -1  -1 132219. 3103.57  28
   2  -1  -1 129325. 3116.14  81
   2  -1  -1 129078. 3119.54  90
  -2   1   1 129863. 3115.84  83
   2  -1  -1 128610. 3124.14  82
   2  -1  -1 128168. 3124.08  13
  -2   1   1 131394. 3089.05  16
  -2   1   1 118408. 3084.00  62
   2  -1   0 48830.2 1246.56  82
  -2   1   0 46676.0 1240.30  15
   2  -1   0 48209.2 1241.29  13
  -2   1   0 52291.5 1227.90  83
  -2   1   0 49329.9 1258.74  22
   2  -1   0 49972.5 1245.41  72
   2  -1   0 50457.0 1253.91  91
  -2   1  -1 256.005 34.8830  15
   2  -1   1 259.646 33.5379  72
   2  -1   1 276.571 40.0019  91
  -2   1  -1 215.945 28.0817  23
  -2   1  -1 198.927 32.8851  22
   2  -1   1 287.402 28.3387  63
  -2   1  -2 1119.34 74.4856  24
   2  -1   2 1105.71 82.0519  91
  -2   1  -2 1194.63 70.9695  23
   2  -1   2 1000.21 71.7875  21
   2  -1   2 999.405 65.1431  66
  -2   1  -2 1381.22 89.4103  22
  -2   1  -2 1404.19 84.9333  15
   2  -1   2 1322.29 79.4112  72
  -2   1  -2 857.359 72.8037  20
  -2   1  -3 33077.9 938.815  16
  -2   1  -3 36042.1 925.495  15
   2  -1   3 31741.6 935.839  98
  -2   1  -3 33831.2 935.192  20
   2  -1   3 34258.6 945.301  95
   2  -1   3 37996.4 946.688  91
  -2   1  -3 35065.1 930.663  22
   2  -1   3 35766.4 927.527  21
  -2   1  -3 32669.0 911.551  24
   2  -1   4 17430.9 530.349  91
   2  -1   4 17729.8 550.382  98
   2  -1   4 17130.5 547.391  95
   2  -1   4 17504.2 533.377  21
  -2   1  -4 17531.3 545.424  16
  -2   1  -4 16007.9 506.666  24
  -2   1  -5 151043. 3484.58  20
   2  -1   5 139979. 3485.64  98
   2  -1   5 125207. 3464.34  95
  -2   1  -5 158578. 3495.20  16
   2  -1   5 125702. 3448.76  21
   2  -1   6 93678.4 2424.24  98
  -2   1  -6 91607.5 2412.62 110
   2  -1   6 93319.9 2418.43  95
   2  -1   6 90621.9 2398.39  21
  -2   1  -6 94883.2 2409.29  20
  -2   1  -6 90569.5 2405.71  16
   2  -1   7 4534.39 271.333  98
   2  -1   7 4115.33 256.668  95
   2  -1   7 3816.64 245.131  21
  -2   1  -7 3981.44 248.530  20
   2  -1   8 22587.0 802.546  95
   2  -1   8 21438.6 803.999  98
   2  -1   8 24044.1 817.422  21
  -2   1  -8 25485.4 840.898  36
  -2   1  -8 21467.0 792.398  20
  -2   1  -9 5661.92 349.796  36
   2  -1   9 5598.18 346.260  98
   2  -1   9 6031.03 362.077 125
  -2   1  -9 6181.46 366.169  34
  -2   1  -9 5485.60 343.375  20
   2  -1  10 4489.17 314.453  98
  -2   1 -10 4788.17 330.291  34
   2  -1  10 4897.34 330.381 125
  -2   1 -10 4312.36 310.503  36
   2  -1  10 5425.10 339.489 131
   2  -1  11 7548.72 415.992 125
  -2   1 -11 7536.45 414.621  36
  -2   1 -11 7444.45 416.183  34
   2  -1  11 7695.85 416.703 131
   2  -1  12 9834.15 459.038 131
  -2   1 -12 9431.64 456.423  36
  -2   1 -12 10226.3 477.038  34
   2  -1  12 9974.63 463.442 125
   2  -1  13 89.3065 45.6572 131
  -2   1 -13 80.3589 39.2960  36
   2  -1  13 109.105 45.6373 125
  -2   1 -13 53.0483 43.0595  34
  -2   1 -14 264.833 52.3391 124
   2  -1  14 239.477 47.1294 125
  -2   1 -14 247.552 50.8559  34
  -2   0  15 2841.83 175.941 126
   2   0 -15 2746.08 167.685 144
   2   0 -15 2611.02 163.636  34
  -2   0  14 6824.68 344.105  45
   2   0 -14 6947.06 342.553 144
   2   0 -14 6988.85 336.199 137
  -2   0  14 7105.06 342.636 131
  -2   0  13 646.783 113.031  45
  -2   0  13 427.671 93.2512  97
   2   0 -13 340.007 82.0589  37
  -2   0  13 406.728 92.7077 131
   2   0 -13 551.028 101.603 137
   2   0 -12 14.0365 34.0005 110
  -2   0  12 31.0092 44.4344  97
  -2   0  12 15.0558 32.6200 127
   2   0 -12-14.3987 44.1141 137
   2   0 -12 87.7110 50.0728  37
  -2   0  12 73.2797 54.9917 131
  -2   0  12 46.0793 40.7548  45
   2   0 -11 1017.13 140.009 110
  -2   0  11 1008.76 148.703  45
   2   0 -11 998.107 145.803  43
  -2   0  11 1060.92 149.236  97
   2   0 -11 916.019 138.118  37
  -2   0  11 1307.78 161.675 127
  -2   0  11 1193.48 155.716 129
  -2   0  11 1154.24 152.464 131
  -2   0  10 6464.09 368.453  45
  -2   0  10 5305.37 333.489 131
  -2   0  10 6406.99 362.712  97
   2   0 -10 5723.09 335.242 146
  -2   0  10 6047.87 355.719 127
   2   0 -10 5545.04 337.347  37
  -2   0  10 5769.30 348.131 147
   2   0 -10 5233.73 323.578  20
  -2   0  10 6174.75 353.307 129
   2   0 -10 5779.59 341.627  43
   2   0 -10 6000.59 340.579 110
   2   0  -9 37275.8 1104.64  20
   2   0  -9 34863.2 1079.52 109
  -2   0   9 34119.4 1101.60  97
   2   0  -8 11315.1 443.896 109
  -2   0   8 11271.4 465.149  97
   2   0  -8 10553.3 444.647  14
   2   0  -7 16384.9 556.322 109
   2   0  -7 15573.8 558.929  14
  -2   0   7 17918.1 587.305  97
  -2   0   7 16546.6 553.730  21
   2   0  -7 16593.1 555.760  18
   2   0  -6 68.5796 27.8912  14
  -2   0   6 75.8301 30.6982  83
  -2   0   6 121.941 35.0219  21
   2   0  -6 92.9775 32.9731  18
   2   0  -5 16708.3 485.417  18
   2   0  -5 15119.2 483.877  14
   2   0  -5 14546.0 469.704 100
  -2   0   5 15300.2 490.458  97
  -2   0   5 16054.1 481.334  25
  -2   0   5 15643.0 485.620  83
  -2   0   5 14553.0 467.669  21
  -2   0   4 35471.0 924.780  97
  -2   0   4 32962.3 903.477  25
  -2   0   4 34050.9 902.732  21
   2   0  -4 36438.9 915.857  18
  -2   0   4 32869.7 916.793  83
  -2   0   3 10193.6 317.738   9
  -2   0   3 11828.3 329.366  79
   2   0  -3 11412.6 357.975  13
  -2   0   3 10727.7 339.000  89
   2   0  -3 12204.5 344.570  18
   2   0  -2 61528.7 1569.84  13
   2   0  -2 65499.7 1545.13  86
   2   0  -2 64957.1 1522.52  73
  -2   0   2 61947.1 1538.96   9
   2   0  -1 118573. 2815.77  13
   2   0  -1 118299. 2804.74  28
  -2   0   1 113431. 2811.14  22
  -2   0   1 114381. 2781.18  74
  -2   0   0 9566.01 298.355  24
  -2   0   0 10036.2 289.328  15
  -2   0   0 10140.0 276.261  76
  -2   0   0 9871.75 288.359  85
   2   0   0 10422.0 306.090  13
   2   0   0 10025.0 291.469  82
   2   0   0 9621.65 272.365  81
  -2   0   0 9964.63 307.940  22
   2   0   0 10004.1 287.362  11
   2   0   0 9515.15 298.118  28
  -2   0   0 9552.75 294.152  23
   2   0   1 21042.4 594.191  91
  -2   0  -1 22428.3 576.719  15
  -2   0  -1 22070.8 594.917  24
   2   0   1 22279.1 569.732  72
  -2   0  -1 21321.6 585.709  23
  -2   0  -1 21871.1 605.237  22
   2   0   1 20811.2 531.077  63
   2   0   1 21806.4 562.449  11
   2   0   1 23643.1 578.157  82
   2   0   2 6184.10 228.400  91
  -2   0  -2 5674.39 225.812  24
  -2   0  -2 6215.67 223.490  23
  -2   0  -2 6555.90 240.867  22
  -2   0  -2 5516.73 221.413  20
   2   0   3 194.033 39.5287  95
  -2   0  -3 140.788 31.3035  20
  -2   0  -3 203.552 38.9121  22
  -2   0  -3 165.145 34.6742  24
   2   0   3 98.4866 26.3439  91
  -2   0  -3 152.693 31.6877  17
   2   0   3 146.027 35.6423  98
   2   0   4 58599.0 1491.78  95
   2   0   4 53167.8 1470.83  21
  -2   0  -4 54950.3 1466.72  24
  -2   0  -4 56184.5 1473.34  22
   2   0   4 57330.4 1494.45  98
  -2   0  -4 56762.3 1472.14  20
  -2   0  -5 99640.6 2458.44  16
   2   0   5 98976.2 2474.27  98
   2   0   5 94882.3 2454.44  95
  -2   0  -5 93024.7 2434.58  24
   2   0   5 105350. 2469.52  21
  -2   0  -5 86061.4 2425.49  20
   2   0   6 39749.4 1210.44  98
  -2   0  -6 37943.4 1188.70  16
  -2   0  -6 44277.4 1205.05  24
   2   0   6 43669.5 1218.17  95
  -2   0  -6 45688.1 1218.45  20
  -2   0  -6 42067.6 1219.99 110
  -2   0  -7 4766.45 285.019 110
   2   0   7 4838.61 286.724  98
  -2   0  -7 5279.46 288.545  20
   2   0   8 7742.10 411.716  45
  -2   0  -8 8670.79 424.384 110
  -2   0  -8 8390.40 422.171 128
   2   0   8 9112.80 432.314  98
   2   0   8 8215.34 423.745 125
  -2   0  -8 8308.99 420.927  36
   2   0   8 8812.62 431.540 131
  -2   0  -8 8648.85 428.090 135
  -2   0  -8 8338.38 424.491  33
   2   0   9 4360.34 302.573 125
  -2   0  -9 4617.54 308.544  33
   2   0   9 3605.90 278.363  45
  -2   0  -9 5144.64 323.175  36
  -2   0  -9 4367.55 299.183 135
   2   0   9 4494.27 308.913 131
   2   0   9 4038.77 288.411  98
  -2   0  -9 4746.61 310.583 128
  -2   0 -10 12616.3 578.133  36
  -2   0 -10 13868.0 596.834  33
   2   0  10 12941.0 588.494 125
   2   0  10 13543.6 598.891 131
  -2   0 -10 14468.0 615.300  34
  -2   0 -10 12902.3 580.411 135
   2   0  11 794.194 127.288 125
   2   0  11 756.697 124.323 126
  -2   0 -11 784.598 124.827  36
  -2   0 -11 711.028 118.585  33
   2   0  11 654.576 118.589 131
  -2   0 -11 739.323 125.669  34
   2   0  12 6418.30 348.544 125
  -2   0 -12 7029.05 371.741  34
  -2   0 -12 6507.25 350.631  36
   2   0  12 7000.40 367.949 131
   2   0  13 8616.72 370.847 131
  -2   0 -13 8379.97 371.236  34
  -2   0 -13 7645.92 360.021 124
   2   0  14 1417.85 107.086 131
  -2   0 -14 1533.85 113.347  34
  -2   0 -14 1607.52 116.307 124
  -2  -1  15 18709.4 615.008  45
   2   1 -15 19146.4 624.504 144
  -2  -1  15 19495.3 625.690 131
   2   1 -14 18663.7 663.260 137
  -2  -1  14 18974.4 669.481  45
   2   1 -14 17889.7 665.801 144
  -2  -1  14 18004.6 665.070 131
   2   1 -14 19038.2 663.690  36
  -2  -1  13 8628.60 434.861  45
   2   1 -13 8208.43 424.240 137
  -2  -1  13 8885.60 449.948  97
  -2  -1  13 8807.61 441.318 131
  -2  -1  13 9057.98 448.527 127
   2   1 -13 9095.43 439.234  36
   2   1 -12 290.981 78.9702  36
  -2  -1  12 348.402 88.5129  45
   2   1 -12 103.591 50.9663 137
  -2  -1  12 280.468 79.3362  97
  -2  -1  12 230.455 76.4417 127
  -2  -1  12 317.274 88.2822 131
   2   1 -11 15396.0 634.953  36
  -2  -1  11 13619.8 617.940  45
   2   1 -11 14745.1 617.398  43
  -2  -1  11 15114.7 638.439  97
   2   1 -11 15468.6 634.373 137
  -2  -1  11 15156.8 635.969 131
  -2  -1  11 15417.7 646.073 127
  -2  -1  11 15116.0 627.666 147
  -2  -1  10 798.085 125.214  45
  -2  -1  10 893.864 131.759 147
   2   1 -10 974.577 133.908  43
   2   1 -10 937.600 134.332  36
  -2  -1  10 1125.81 145.334  97
  -2  -1  10 922.480 134.985 127
   2   1 -10 1045.16 137.766  20
  -2  -1   9 33320.5 1072.23  97
   2   1  -9 36455.3 1080.22  20
  -2  -1   9 33578.5 1057.28  21
   2   1  -9 34104.9 1052.80 105
   2   1  -8 11985.7 462.002 105
  -2  -1   8 11033.9 452.520  21
  -2  -1   8 12179.1 478.941  97
   2   1  -7 4190.14 224.067 105
   2   1  -7 3851.42 213.284  18
  -2  -1   7 3875.31 222.921  97
  -2  -1   7 3904.43 214.845  21
  -2  -1   6 1695.99 123.101  21
   2   1  -6 1539.64 117.335  18
  -2  -1   6 1508.82 117.733  25
  -2  -1   6 1471.37 119.887  97
  -2  -1   5 24949.7 739.132  97
  -2  -1   5 25065.2 738.525  89
   2   1  -5 24818.2 730.122  13
  -2  -1   5 24663.1 726.405  25
  -2  -1   5 25388.4 732.472  79
  -2  -1   5 26934.1 729.730  83
  -2  -1   5 24646.5 727.025  21
   2   1  -4 17255.8 517.076  13
  -2  -1   4 17771.1 524.050  89
  -2  -1   4 17823.4 516.666  79
  -2  -1   4 17833.7 526.306  97
   2   1  -4 17626.4 518.002  18
  -2  -1   3 168037. 4131.65  30
   2   1  -3 163108. 4137.06  18
  -2  -1   2 144603. 3473.09  74
   2   1  -2 144975. 3476.48  13
  -2  -1   2 140545. 3480.92  85
  -2  -1   2 146649. 3478.55  76
  -2  -1   2 141525. 3458.38  22
   2   1  -2 144905. 3485.00  11
   2   1  -1 736266. 17208.7  13
  -2  -1   1 724496. 17205.3  23
  -2  -1   1 734210. 17208.8  85
  -2  -1   1 726425. 17200.9  76
  -2  -1   1 709427. 17207.5  22
   2   1  -1 737996. 17210.5  11
  -2  -1   1 720526. 17203.1  68
  -2  -1   1 716188. 17192.9  67
   2   1   0 149115. 3657.48  28
  -2  -1   0 155926. 3670.17  22
  -2  -1   0 154594. 3665.74  88
  -2  -1   0 153982. 3644.50  68
  -2  -1   0 146632. 3625.90  67
  -2  -1   0 150631. 3657.88  24
  -2  -1   0 150028. 3655.60  23
   2   1   0 152646. 3651.50  11
  -2  -1  -1 25015.3 685.368  17
  -2  -1  -1 24734.2 683.295  23
   2   1   1 26517.2 687.479  28
  -2  -1  -1 25065.4 687.817  24
  -2  -1  -1 25215.6 690.191  88
  -2  -1  -1 25366.8 683.440  77
   2   1   1 26161.6 678.885  71
   2   1   1 23649.5 664.959  11
   2   1   2 6434.08 232.964  28
   2   1   2 5868.11 236.423  95
  -2  -1  -2 6813.02 245.143  24
  -2  -1  -2 5664.78 229.308  88
  -2  -1  -2 6019.20 223.865  77
  -2  -1  -2 5639.55 216.158  20
   2   1   2 6331.38 225.155  71
  -2  -1  -2 6423.49 236.038  17
   2   1   3 2182.31 134.731  95
  -2  -1  -3 2164.11 133.832  24
   2   1   3 2265.48 128.875  28
  -2  -1  -3 1943.49 118.963  20
   2   1   3 2339.65 141.673  98
  -2  -1  -3 2195.86 130.441  17
  -2  -1  -4 7321.04 300.771 102
  -2  -1  -4 6319.69 279.353  24
   2   1   4 6546.99 287.717  98
   2   1   4 6701.35 284.161  95
  -2  -1  -4 6991.95 291.543  22
  -2  -1  -4 6416.02 270.138  17
  -2  -1  -5 765.741 92.9759  24
   2   1   5 898.555 102.829  98
  -2  -1  -5 1021.53 108.662 104
  -2  -1  -5 886.514 103.087 102
   2   1   6 11368.8 454.818  98
  -2  -1  -6 11351.4 452.104 110
  -2  -1  -6 10320.1 433.747  24
  -2  -1  -6 9937.38 435.957 102
  -2  -1  -7 25192.2 858.335 110
  -2  -1  -7 25418.4 852.541  24
   2   1   7 26812.4 895.446  12
  -2  -1  -8 35646.8 1159.57 135
  -2  -1  -8 36236.9 1151.06 110
   2   1   8 35151.0 1158.99  45
   2   1   8 40690.4 1213.28  12
  -2  -1  -8 36201.1 1153.88  37
  -2  -1  -8 34946.0 1142.31 114
   2   1   8 34328.8 1157.03 131
  -2  -1  -8 37160.4 1160.13 128
   2   1   8 34797.1 1149.18 125
  -2  -1  -8 36237.8 1171.52  33
  -2  -1  -9 36279.1 1196.03 114
  -2  -1  -9 39936.3 1222.94 110
  -2  -1  -9 37672.6 1217.94 135
   2   1   9 36743.4 1216.30 131
   2   1   9 38657.1 1214.54 125
  -2  -1  -9 36580.0 1200.25 128
  -2  -1  -9 36002.7 1209.98  33
   2   1  10 1534.67 175.020 125
  -2  -1 -10 1608.32 181.644 128
  -2  -1 -10 1369.81 171.015 135
   2   1  10 1700.67 188.628 131
   2   1  10 1319.97 170.481 126
  -2  -1 -10 1528.37 179.083  33
  -2  -1 -11 2712.37 229.967  34
  -2  -1 -11 2298.10 210.674 135
  -2  -1 -11 2784.61 232.701  33
   2   1  11 2758.66 232.026 126
   2   1  11 2781.04 233.772 131
   2   1  12 20165.9 722.713 126
  -2  -1 -12 19724.9 716.429  34
  -2  -1 -12 20347.1 720.943  33
   2   1  12 20863.3 731.494 131
  -2  -1 -13 4186.20 229.057  33
   2   1  13 4456.62 237.420 126
  -2  -1 -13 4448.67 238.931  34
   2   1  13 4371.38 237.553 131
  -2  -2  15 10814.8 412.570 131
   2   2 -15 10396.8 406.836 144
   2   2 -15 9410.24 389.358  36
  -2  -2  14 401.203 84.1713 127
   2   2 -14 308.409 75.6585  36
   2   2 -14 492.498 89.7951 137
   2   2 -14 305.359 75.6599 144
  -2  -2  14 236.277 66.9449 131
  -2  -2  13-14.6067 35.3754  97
   2   2 -13 14.1368 48.4188 144
   2   2 -13 27.6210 36.6394 137
   2   2 -13 27.7191 36.7695  36
  -2  -2  13-28.4863 43.6329 131
  -2  -2  13-14.2608 43.6868 127
  -2  -2  12 1832.35 196.743 131
   2   2 -12 2088.89 206.225  36
  -2  -2  12 1844.71 197.289  97
   2   2 -12 1846.13 194.622 137
  -2  -2  12 1865.52 196.273 127
  -2  -2  11 4497.70 312.744  97
  -2  -2  11 4215.18 305.878 127
   2   2 -11 4817.96 316.826 137
   2   2 -11 4815.95 302.776 105
   2   2 -11 5212.92 331.093  36
   2   2 -10 15160.2 603.297 105
  -2  -2  10 16442.7 640.574  97
  -2  -2  10 14843.6 614.052  21
   2   2 -10 14286.8 605.233  20
  -2  -2  10 16245.2 633.984 147
   2   2 -10 15354.1 626.386  36
   2   2  -9 6487.88 328.880 105
  -2  -2   9 5262.99 311.127  97
   2   2  -9 6651.46 334.248  20
  -2  -2   9 5499.82 305.063  94
  -2  -2   9 4941.30 299.840  21
   2   2  -8 24389.6 767.588 105
  -2  -2   8 23641.0 771.894  97
  -2  -2   8 21930.3 741.291  94
  -2  -2   8 21281.8 746.154  21
   2   2  -8 23742.6 756.403  18
  -2  -2   7 104560. 2713.35  97
  -2  -2   7 100505. 2697.55  25
   2   2  -7 107898. 2698.61 107
   2   2  -7 105792. 2707.52 105
  -2  -2   7 110914. 2715.10  21
   2   2  -7 105633. 2701.00  18
  -2  -2   6 11372.0 405.616  89
  -2  -2   6 10070.6 383.461  21
  -2  -2   6 10577.0 397.853  97
  -2  -2   6 11270.2 395.943  80
  -2  -2   6 10081.9 389.179  79
   2   2  -6 10095.4 387.954 105
  -2  -2   6 10294.6 385.547  25
   2   2  -6 11020.4 392.772  18
   2   2  -5 1990.65 127.900  11
   2   2  -5 2342.71 137.137  18
  -2  -2   5 2197.10 136.424  21
  -2  -2   5 2255.15 135.677  25
  -2  -2   5 2090.65 134.797  79
  -2  -2   5 2089.92 135.822  89
   2   2  -4 73.3339 26.0997  11
   2   2  -4 121.242 30.0178  18
   2   2  -4 125.645 28.2553  61
   2   2  -3 25024.5 676.140  10
   2   2  -3 24563.8 672.576  13
  -2  -2   3 24528.0 694.557  85
  -2  -2   3 25132.4 695.220  76
  -2  -2   3 25389.0 697.686  74
   2   2  -3 24253.9 693.917  11
  -2  -2   3 27367.6 680.238  30
  -2  -2   3 24617.0 688.591  93
   2   2  -3 24736.5 685.438  18
  -2  -2   2 71668.8 1759.62  23
  -2  -2   2 72881.5 1764.91  88
  -2  -2   2 75812.1 1780.40  67
  -2  -2   2 67781.0 1771.61  93
  -2  -2   2 70525.8 1777.66  68
   2   2  -2 72696.1 1753.29  13
  -2  -2   2 71354.5 1778.34  85
   2   2  -2 67639.8 1774.10  11
  -2  -2   2 67917.5 1771.09  76
  -2  -2   1 412750. 9916.43  17
   2   2  -1 413035. 9929.81  11
  -2  -2   1 427971. 9917.19  23
  -2  -2   1 410208. 9925.86  88
  -2  -2   1 407260. 9930.34  77
  -2  -2   1 410353. 9924.23  68
  -2  -2   1 439365. 9921.65  67
  -2  -2   1 408243. 9905.58  24
  -2  -2   0 9341.50 293.508  24
   2   2   0 8858.75 295.514  11
  -2  -2   0 8407.17 296.657  77
  -2  -2   0 7706.30 282.873  23
  -2  -2   0 8926.47 302.137  88
  -2  -2   0 9683.17 302.767  17
   2   2   0 8950.98 300.494  71
  -2  -2  -1 35933.4 938.632  77
  -2  -2  -1 38414.9 938.072  24
   2   2   1 32848.2 926.309  71
  -2  -2  -1 34103.0 940.489  88
   2   2   1 35332.6 928.839  11
  -2  -2  -1 32156.2 929.083  17
  -2  -2  -2 46119.7 1221.49  99
   2   2   2 45185.9 1205.52  28
  -2  -2  -2 43704.0 1224.05  24
  -2  -2  -2 46800.5 1221.29  77
   2   2   2 45743.7 1221.77  71
  -2  -2  -2 46698.4 1233.20  88
   2   2   2 44230.8 1226.79 101
  -2  -2  -2 46464.8 1232.11  17
  -2  -2  -3 10333.5 384.085  88
  -2  -2  -3 10650.9 394.171 102
  -2  -2  -3 11353.3 396.257  99
  -2  -2  -3 11034.7 396.476  24
  -2  -2  -3 11134.3 379.418  77
   2   2   3 11098.2 385.595  71
   2   2   3 10824.8 392.254 101
  -2  -2  -3 10688.0 388.779  17
  -2  -2  -4 9749.75 369.587  88
  -2  -2  -4 9275.26 382.579 104
  -2  -2  -4 9582.67 384.090 102
  -2  -2  -4 9971.21 386.834  24
   2   2   4 9102.04 371.121 101
  -2  -2  -4 9484.77 371.548  17
  -2  -2  -5 1227.19 127.047 104
  -2  -2  -5 1355.44 134.099 102
   2   2   5 1305.82 133.815  12
   2   2   5 1249.79 124.661 101
  -2  -2  -5 1301.60 129.756  24
  -2  -2  -5 1266.00 121.607  17
  -2  -2  -6 170.600 55.2324 102
   2   2   6 134.884 51.5907  12
  -2  -2  -6 125.150 47.8904  24
  -2  -2  -7 42110.4 1277.91 110
   2   2   7 42785.9 1315.73  45
   2   2   7 43037.0 1323.74  41
  -2  -2  -7 45488.6 1333.14  33
  -2  -2  -7 42707.1 1299.76  24
   2   2   7 44875.6 1339.55  12
  -2  -2  -7 41444.5 1292.72 102
   2   2   7 44381.9 1328.73 126
  -2  -2  -7 42003.3 1306.64 135
  -2  -2  -8 79943.4 2219.04 110
   2   2   8 80084.1 2257.85  41
  -2  -2  -8 83045.7 2250.46  24
  -2  -2  -8 83693.5 2268.72  33
  -2  -2  -8 77938.1 2227.08 114
  -2  -2  -8 80808.1 2251.46 135
   2   2   8 75821.9 2239.43 131
  -2  -2  -8 80156.3 2222.91 128
   2   2   8 80324.8 2257.91 126
  -2  -2  -9 28881.5 989.980 110
   2   2   9 27325.2 1002.91 131
   2   2   9 29123.8 1014.15  41
  -2  -2  -9 28902.4 995.867 114
  -2  -2  -9 28218.7 1005.26 135
  -2  -2  -9 29964.3 1003.19 128
   2   2   9 29831.5 1025.99 126
  -2  -2  -9 29150.7 1020.96  33
   2   2  10 890.455 141.138 126
  -2  -2 -10 682.195 125.220  33
   2   2  10 947.373 146.255 131
  -2  -2 -10 969.919 139.934 135
  -2  -2 -10 1058.73 145.268 128
  -2  -2 -10 923.797 136.738 114
  -2  -2 -11 2711.77 222.588 135
   2   2  11 2638.30 224.244 126
  -2  -2 -11 2535.18 218.115  33
   2   2  11 2522.95 217.298 131
  -2  -2 -12 1947.84 169.381  33
   2   2  12 1728.80 160.577 126
   2   2  12 1833.07 164.968 131
   2   2  13 21.1161 27.4876 131
   2   2  13 27.6350 26.9801 126
  -2  -2 -13-6.83944 20.9529  33
   2   3 -15 500.094 79.0277 144
  -2  -3  15 645.184 87.9186 131
   2   3 -15 561.606 81.7831  36
   2   3 -14 11914.9 500.099 144
   2   3 -14 11989.7 496.946 137
   2   3 -14 10590.0 482.439  36
  -2  -3  14 12088.2 506.445 131
  -2  -3  13 27301.3 974.231 131
   2   3 -13 28102.1 967.531  39
  -2  -3  13 29136.3 988.002  97
   2   3 -13 30204.7 994.199  36
   2   3 -13 29768.7 990.259 144
   2   3 -13 27994.6 968.462 137
  -2  -3  13 30865.4 999.688 127
   2   3 -12 26291.5 924.964  36
  -2  -3  12 25272.8 917.932  97
  -2  -3  12 27459.6 937.893 127
   2   3 -12 25744.0 917.351  39
   2   3 -12 25034.1 913.397 144
   2   3 -12 24426.4 899.091 137
   2   3 -11 3817.15 271.883 105
  -2  -3  11 3895.92 287.411  97
  -2  -3  11 3875.82 280.733  94
   2   3 -11 3438.65 274.900  39
   2   3 -11 3990.70 283.713 137
   2   3 -11 4134.70 295.036  36
   2   3 -11 3956.73 277.659 115
  -2  -3  10 9406.01 454.243  97
  -2  -3  10 8997.77 441.767  94
   2   3 -10 9216.45 442.895 115
  -2  -3  10 9049.60 449.365  21
   2   3 -10 9029.40 442.013 137
   2   3 -10 9497.52 456.893  36
   2   3 -10 8540.22 427.065 105
   2   3 -10 8377.08 428.097  20
  -2  -3   9 8271.62 405.412  94
  -2  -3   9 9014.98 421.791  21
  -2  -3   9 8951.01 422.006  97
   2   3  -9 8130.06 399.242 105
   2   3  -9 8988.75 411.810  20
  -2  -3   8 33944.5 1009.97  97
  -2  -3   8 31717.2 993.975  21
   2   3  -8 32211.0 978.335  20
  -2  -3   8 32792.8 999.943  80
   2   3  -8 30234.4 981.748 105
   2   3  -8 32059.1 985.133  18
   2   3  -7 4844.58 256.691 105
   2   3  -7 4876.00 257.840 107
  -2  -3   7 5095.96 263.190  21
  -2  -3   7 4587.26 249.249  25
  -2  -3   7 4480.20 252.947  89
  -2  -3   7 5234.33 268.677  80
  -2  -3   7 4564.31 257.240  79
   2   3  -7 5081.64 257.020  18
  -2  -3   7 4824.25 260.821  97
   2   3  -6 11805.1 422.914  18
   2   3  -6 12046.4 429.571 107
   2   3  -6 11144.4 420.387 105
  -2  -3   6 11282.6 417.458  25
  -2  -3   6 11120.5 424.696  89
  -2  -3   6 10214.5 417.931  79
  -2  -3   6 12460.1 435.920  21
  -2  -3   6 11265.5 426.573  97
  -2  -3   5 3018.71 168.449  25
  -2  -3   5 3339.69 182.364  89
  -2  -3   5 3065.68 176.834  74
  -2  -3   5 2688.79 168.399  79
   2   3  -5 2939.31 164.910  11
   2   3  -5 3341.66 173.204  18
  -2  -3   4 19057.5 575.729  76
  -2  -3   4 19117.2 573.061  85
  -2  -3   4 17507.2 574.589  74
   2   3  -4 17808.3 569.930  11
   2   3  -4 19057.3 567.527  10
   2   3  -4 20228.1 593.330   1
   2   3  -4 20209.6 571.004  18
   2   3  -4 19130.6 570.117  61
  -2  -3   3 90326.1 2297.15  93
   2   3  -3 90048.5 2305.54  61
  -2  -3   3 86688.7 2302.64  85
  -2  -3   3 88981.3 2305.58  76
   2   3  -3 92152.0 2301.76  10
  -2  -3   3 90124.8 2294.57  77
  -2  -3   3 94957.7 2319.32  74
  -2  -3   3 92056.8 2316.02  67
  -2  -3   3 93573.5 2318.48  68
   2   3  -3 89557.5 2308.90  11
  -2  -3   3 96749.2 2307.95  62
   2   3  -3 100201. 2297.91  18
   2   3  -3 95333.0 2336.18   1
   2   3  -2 1727.28 118.877   1
   2   3  -2 1538.18 105.173  61
  -2  -3   2 1572.04 100.385  88
  -2  -3   2 1448.01 94.6735  78
  -2  -3   2 1400.00 98.2741  77
  -2  -3   2 1401.91 100.262  69
  -2  -3   2 1461.19 101.533  67
  -2  -3   2 1614.00 109.082  68
   2   3  -2 1279.71 96.7746  11
  -2  -3   1 16976.3 508.744  88
  -2  -3   1 16841.8 486.385  23
  -2  -3   1 16230.5 495.059  27
  -2  -3   1 16281.6 506.557  69
  -2  -3   1 17043.5 507.594  78
  -2  -3   1 16906.7 511.224  77
  -2  -3   1 17064.4 509.063  68
  -2  -3   1 17012.8 502.187  67
   2   3  -1 16361.8 503.400  61
   2   3  -1 15093.3 497.498  11
   2   3  -1 16785.4 524.958   1
  -2  -3   1 15493.8 486.213  17
   2   3   0 5587.03 240.205 101
   2   3   0 5514.72 238.843  11
  -2  -3   0 5541.72 225.207  24
  -2  -3   0 5197.65 224.358  23
  -2  -3   0 5898.05 247.892  78
  -2  -3   0 5825.17 245.181  77
   2   3   0 5718.67 245.030  71
  -2  -3   0 5789.47 247.424  69
  -2  -3   0 5824.75 245.437  27
  -2  -3   0 5808.35 247.332  88
  -2  -3   0 5606.96 235.098  17
   2   3   1 44528.8 1264.91 101
  -2  -3  -1 48072.5 1278.41  77
   2   3   1 50315.1 1285.93   1
  -2  -3  -1 47867.4 1282.15  27
  -2  -3  -1 45781.1 1277.29  88
  -2  -3  -1 48106.8 1264.66  24
  -2  -3  -1 48749.9 1277.66  17
  -2  -3  -1 47764.7 1287.64  78
   2   3   1 49212.4 1281.02  71
  -2  -3  -1 46146.9 1275.69  69
   2   3   1 49901.9 1260.45  12
  -2  -3  -1 47399.2 1257.02  87
   2   3   1 46974.5 1266.54  11
   2   3   1 48159.4 1258.65  61
  -2  -3  -2 15631.5 518.511  24
   2   3   2 16404.5 520.287  11
  -2  -3  -2 16812.6 530.559 102
   2   3   2 15617.1 516.587 101
  -2  -3  -2 16533.8 535.171  88
   2   3   2 16298.4 521.392  12
  -2  -3  -2 16271.3 538.265  78
  -2  -3  -2 15412.0 515.739  77
   2   3   2 14718.9 515.542  71
  -2  -3  -2 15885.6 534.598  27
  -2  -3  -2 15469.3 519.607  69
  -2  -3  -2 16044.4 526.283  17
  -2  -3  -3 14054.0 491.360  88
  -2  -3  -3 13008.3 482.057 102
   2   3   3 13884.0 478.174 101
  -2  -3  -3 13992.7 483.462  99
   2   3   3 13461.4 487.161  12
  -2  -3  -3 12993.9 488.268  78
   2   3   3 14317.5 491.174  71
  -2  -3  -3 13206.0 472.292  69
  -2  -3  -3 13830.7 475.494  77
  -2  -3  -3 13166.2 481.956  24
  -2  -3  -3 13976.6 490.466  17
  -2  -3  -4 74985.6 2022.94  17
  -2  -3  -4 78597.0 2042.17 102
  -2  -3  -4 78286.2 2027.43  99
  -2  -3  -4 72497.0 2025.39  24
   2   3   4 79974.0 2053.17  12
   2   3   4 74208.6 2017.18  71
  -2  -3  -4 76554.7 2022.94  88
  -2  -3  -5 13737.2 536.700 102
  -2  -3  -5 12633.0 522.008  24
   2   3   5 13303.5 540.003  12
  -2  -3  -5 14663.8 538.608  17
  -2  -3  -5 12995.5 528.726 104
  -2  -3  -6 10226.0 465.891 102
   2   3   6 11012.9 492.404  12
  -2  -3  -6 9474.29 450.517 104
  -2  -3  -6 9419.97 440.759  17
  -2  -3  -6 10315.5 469.710  24
   2   3   7 5030.16 333.719  41
  -2  -3  -7 4928.52 319.563 102
  -2  -3  -7 5212.71 331.510  24
  -2  -3  -7 5890.67 350.827 135
   2   3   7 4440.87 312.372 131
   2   3   7 4804.25 325.215 126
  -2  -3  -7 5356.21 324.753 104
   2   3   7 5788.45 360.895  12
  -2  -3  -7 5178.40 330.047  33
  -2  -3  -8 31.3017 47.9615 135
   2   3   8 63.3538 54.2612 131
  -2  -3  -8 15.2284 40.4202 102
  -2  -3  -8 62.8135 41.6798  33
   2   3   8 65.0193 58.4037  41
  -2  -3  -8 106.633 59.5006 114
   2   3   8 64.2012 54.9866 126
  -2  -3  -9 10258.9 507.141 135
  -2  -3  -9 10423.5 499.514 114
   2   3   9 9245.75 490.414  41
   2   3   9 10666.9 514.490 131
   2   3   9 9345.34 492.292 126
  -2  -3  -9 10302.6 506.300  33
  -2  -3 -10 6648.59 369.089 114
  -2  -3 -10 6558.70 378.397  33
   2   3  10 6494.71 378.750 126
   2   3  10 7060.71 391.127  41
  -2  -3 -10 6751.48 364.063 128
  -2  -3 -10 6408.49 373.357 135
   2   3  10 6277.18 371.944 131
   2   3  11 3386.89 239.912  41
   2   3  11 3276.42 240.559 131
  -2  -3 -11 3380.70 240.273 135
   2   3  11 3685.47 252.398 126
  -2  -3 -11 3397.44 243.678  33
  -2  -3 -11 3645.80 239.406 114
   2   3  12 6454.60 305.647 131
   2   3  12 6130.90 300.383 126
  -2  -3 -12 6440.57 305.707  33
   2   4 -15 6477.97 290.355 144
  -2  -4  15 6133.21 288.675 131
   2   4 -15 5543.67 274.205  36
   2   4 -14 5445.46 306.227  39
   2   4 -14 6150.58 321.138 144
   2   4 -14 5895.97 317.142  36
  -2  -4  14 6018.33 324.123 131
  -2  -4  14 5840.57 312.807 127
  -2  -4  13 16326.8 644.913  97
   2   4 -13 15272.7 632.465  39
   2   4 -13 15528.2 630.896 144
  -2  -4  13 16206.0 648.371 131
   2   4 -13 15507.0 623.101 137
   2   4 -13 17460.7 656.946  36
  -2  -4  13 15039.7 622.677 127
   2   4 -12 4675.21 311.778  36
  -2  -4  12 4188.88 299.273  94
   2   4 -12 4200.83 299.130  39
   2   4 -12 4120.78 293.416 144
   2   4 -12 4250.22 291.244 137
  -2  -4  12 4223.70 299.689 127
  -2  -4  12 4267.62 298.779  97
   2   4 -11 505.241 106.386  36
  -2  -4  11 537.105 105.576  97
  -2  -4  11 500.360 102.115  94
   2   4 -11 868.799 133.156 144
   2   4 -11 399.557 97.4437 137
   2   4 -11 573.301 114.606  39
   2   4 -11 823.415 130.654 115
   2   4 -10 1870.52 188.189 105
  -2  -4  10 1842.27 190.052  94
  -2  -4  10 1909.07 191.378  97
  -2  -4  10 1850.71 191.918  21
   2   4 -10 1751.56 182.183 144
   2   4 -10 1762.89 180.272 137
   2   4 -10 1986.65 195.541  36
   2   4 -10 1854.87 188.880 115
  -2  -4   9 3004.04 228.398  97
  -2  -4   9 2684.74 221.082  21
  -2  -4   9 3017.75 229.873  94
  -2  -4   9 2542.81 219.037  80
   2   4  -9 3046.84 228.020 105
   2   4  -9 2965.89 228.424  36
   2   4  -9 2539.67 213.423 115
   2   4  -8 721.110 101.338  18
  -2  -4   8 627.627 101.020  89
   2   4  -8 709.735 106.018 105
  -2  -4   8 716.157 105.783  97
  -2  -4   8 649.925 103.978  80
  -2  -4   8 790.401 111.506  25
  -2  -4   8 723.192 106.797  21
  -2  -4   7 10365.3 432.916  97
  -2  -4   7 9883.90 415.679  25
  -2  -4   7 10279.5 428.828  89
  -2  -4   7 11400.9 454.868  80
   2   4  -7 10564.1 430.879 105
  -2  -4   7 9081.76 410.965  21
  -2  -4   7 11227.6 454.760  79
   2   4  -7 10037.9 409.492  18
   2   4  -6 618.510 80.6157  18
  -2  -4   6 844.656 98.9622  89
   2   4  -6 710.659 90.6212 105
   2   4  -6 641.657 86.4339 107
  -2  -4   6 585.597 82.1597  25
  -2  -4   6 752.008 96.2143  79
  -2  -4   6 691.678 89.7928  21
   2   4  -5 13803.9 492.816 105
  -2  -4   5 14985.0 503.988  76
  -2  -4   5 14242.0 514.126  74
   2   4  -5 14945.0 491.977  18
   2   4  -5 14689.9 498.825  10
   2   4  -4 21369.1 633.511  61
  -2  -4   4 20197.2 626.257  76
   2   4  -4 21435.5 653.960   1
  -2  -4   4 19446.9 614.401  85
  -2  -4   4 19305.4 624.850  74
  -2  -4   4 20348.2 628.594  68
  -2  -4   4 21268.8 645.064  67
   2   4  -4 19656.4 617.525  11
   2   4  -3 11429.7 417.735   1
  -2  -4   3 10219.5 387.338  62
  -2  -4   3 10942.7 388.304  85
  -2  -4   3 10365.7 374.755  77
  -2  -4   3 10743.8 393.141  68
  -2  -4   3 10164.4 389.368  67
   2   4  -3 11706.7 401.762  61
   2   4  -3 10889.5 389.390  11
  -2  -4   3 10960.4 390.126  76
   2   4  -2 101.312 37.8161   1
  -2  -4   2 153.306 37.9618  77
  -2  -4   2 58.2614 28.9971  69
  -2  -4   2 59.8267 26.0575  68
  -2  -4   2 105.981 34.4805  67
   2   4  -2 86.0344 33.6966  11
   2   4  -1 110721. 2710.89   1
  -2  -4   1 100174. 2668.37  27
  -2  -4   1 105275. 2690.99  69
  -2  -4   1 105855. 2682.58  88
  -2  -4   1 104200. 2657.66  17
  -2  -4   1 105193. 2681.55  78
  -2  -4   1 108650. 2688.70  77
   2   4  -1 109551. 2689.11  61
   2   4  -1 111806. 2692.52  11
   2   4   0 95972.7 2442.85   1
  -2  -4   0 95149.8 2431.42  69
   2   4   0 92779.4 2415.88  11
   2   4   0 98480.7 2420.29  61
  -2  -4   0 97206.6 2392.75  23
  -2  -4   0 93334.8 2423.58  78
   2   4   0 95074.1 2425.36  71
  -2  -4   0 96168.1 2430.67  77
  -2  -4   0 92225.3 2401.26  17
  -2  -4   0 93632.6 2420.78  27
   2   4   1 4163.68 213.291  61
   2   4   1 3861.93 208.185 101
  -2  -4  -1 4317.16 230.450  27
   2   4   1 4171.73 225.228   1
  -2  -4  -1 3740.68 216.059  69
  -2  -4  -1 4060.21 227.595  78
   2   4   1 4539.83 231.708  71
  -2  -4  -1 3851.14 216.221  77
   2   4   1 4278.57 224.100  11
  -2  -4  -1 4230.63 221.346  17
  -2  -4  -2 7302.35 332.181  27
  -2  -4  -2 7152.09 312.733  87
  -2  -4  -2 7004.61 318.125  77
  -2  -4  -2 6818.48 307.192  24
   2   4   2 6868.41 319.781  71
  -2  -4  -2 6794.03 316.904  69
  -2  -4  -2 7397.06 334.104  78
  -2  -4  -2 6970.66 316.330  17
  -2  -4  -3 5381.63 284.570 102
  -2  -4  -3 5417.67 281.987  24
  -2  -4  -3 5475.22 289.631  88
  -2  -4  -3 5710.24 299.547  78
   2   4   3 5325.57 284.715  12
   2   4   3 5588.24 293.511  71
  -2  -4  -3 5562.36 285.610  69
  -2  -4  -3 6595.85 303.153  77
  -2  -4  -3 5044.72 278.569  17
  -2  -4  -4 2875.82 213.084  17
  -2  -4  -4 3244.56 225.723 102
  -2  -4  -4 2925.16 210.086  99
  -2  -4  -4 3042.18 217.318  24
  -2  -4  -4 3141.75 225.473  78
  -2  -4  -4 3288.59 223.629  88
   2   4   4 3248.46 227.719  12
   2   4   4 3326.23 227.271  71
  -2  -4  -5 269.970 70.3878  24
  -2  -4  -5 266.894 73.5735 102
   2   4   5 325.006 81.0016  12
  -2  -4  -6 10544.3 491.517 102
  -2  -4  -6 10059.4 481.969 104
   2   4   6 10907.1 514.203  41
   2   4   6 10938.7 519.664  12
   2   4   6 10330.2 497.923 131
   2   4   6 9486.42 482.707 126
  -2  -4  -6 9567.52 480.042  24
  -2  -4  -6 10275.3 483.887  17
   2   4   6 10334.8 502.035  59
  -2  -4  -7 1735.47 186.594 104
  -2  -4  -7 1974.41 199.828 102
  -2  -4  -7 1922.91 199.412 135
   2   4   7 1505.77 182.185 131
   2   4   7 1794.37 198.241 126
  -2  -4  -7 1822.79 194.778  33
   2   4   7 1653.95 193.082  41
  -2  -4  -8 12431.9 578.067 102
   2   4   8 12756.3 596.054  41
  -2  -4  -8 12314.6 561.633 104
   2   4   8 12736.5 586.739 131
  -2  -4  -8 13318.5 592.750 135
   2   4   8 13242.7 594.413 126
  -2  -4  -8 13232.7 587.528  33
  -2  -4  -9 20352.4 770.950 114
  -2  -4  -9 20594.1 775.705  33
  -2  -4  -9 20360.5 780.263 135
   2   4   9 19279.8 769.280 131
   2   4   9 21823.3 802.794 126
   2   4   9 20222.3 791.161  41
  -2  -4 -10 6894.78 367.605 114
   2   4  10 7126.10 387.470  41
   2   4  10 7882.40 396.978 131
  -2  -4 -10 7485.85 388.726 135
   2   4  10 7746.36 396.466 126
  -2  -4 -10 7501.26 386.376  33
   2   4  11 3730.34 234.692 126
   2   4  11 3849.72 235.207 131
  -2  -4 -11 3603.14 227.634 135
   2   4  11 3420.85 226.871  41
  -2  -4 -11 3700.04 223.909 114
  -2  -4 -11 3298.16 218.102  33
   2   4  12 2929.51 168.761  41
   2   4  12 3114.13 174.918 131
  -2  -4 -12 2975.30 169.769  33
   2   5 -15 2270.29 152.275  36
  -2  -5  15 2291.13 156.987 131
   2   5 -14-20.9822 37.6860  39
  -2  -5  14-10.7102 34.8002 131
   2   5 -14 10.0000 32.4926 144
   2   5 -14 19.9434 32.4006  36
   2   5 -13 118.698 58.9907  39
   2   5 -13 148.901 60.1953  36
   2   5 -13 86.8901 52.1761 144
  -2  -5  13 259.655 69.6661 127
   2   5 -12 28157.0 959.737  36
  -2  -5  12 26761.4 963.586  98
  -2  -5  12 29110.0 989.371  94
   2   5 -12 29830.6 993.240  39
   2   5 -12 26872.5 947.456 144
   2   5 -11 50042.7 1490.21  36
  -2  -5  11 50973.9 1500.72  97
  -2  -5  11 46113.8 1489.73  94
   2   5 -11 48960.8 1506.21  39
  -2  -5  10 20038.9 757.698  97
   2   5 -10 20134.3 762.949 115
  -2  -5  10 18636.7 752.440  94
  -2  -5  10 20253.7 788.999  80
   2   5 -10 20705.7 779.803  39
  -2  -5   9 1100.10 142.378  97
  -2  -5   9 1253.13 154.501  94
  -2  -5   9 1244.63 159.308  80
   2   5  -9 1014.24 143.930  38
  -2  -5   9 1390.85 159.944  21
   2   5  -9 1495.61 165.894 115
   2   5  -8 10996.9 489.401 115
   2   5  -8 11572.2 489.570 105
  -2  -5   8 11496.1 495.533  21
  -2  -5   8 12420.5 508.305  89
   2   5  -8 12342.9 528.389  38
  -2  -5   8 10709.7 497.224  79
  -2  -5   8 10997.5 506.533  80
  -2  -5   8 10212.4 473.710  97
   2   5  -7 14939.4 570.011 105
  -2  -5   7 15176.9 585.315  97
  -2  -5   7 16006.3 593.661  89
  -2  -5   7 16035.7 612.481  80
  -2  -5   7 16121.6 606.920  79
  -2  -5   7 15154.2 582.482  21
  -2  -5   6 11857.1 461.684  21
  -2  -5   6 11376.9 469.304  79
  -2  -5   6 11852.8 470.093  74
  -2  -5   6 11496.5 461.833  89
   2   5  -6 10011.6 432.797  10
  -2  -5   5 1572.16 135.392  76
  -2  -5   5 1701.03 146.250  74
   2   5  -5 1521.80 144.038   1
   2   5  -5 1313.28 127.066  10
   2   5  -4 3991.32 243.399   1
  -2  -5   4 4612.09 243.162  68
  -2  -5   4 4171.62 238.003  67
  -2  -5   4 3779.65 225.464  74
  -2  -5   4 3896.76 220.779  76
   2   5  -4 4257.67 229.295  11
  -2  -5   3 80512.0 2195.55  68
  -2  -5   3 83749.1 2210.83  67
  -2  -5   3 82233.5 2187.02  76
   2   5  -3 79137.2 2184.75  11
   2   5  -2 66231.9 1772.63  11
  -2  -5   2 66489.0 1774.91  68
   2   5  -2 68286.8 1816.04   1
  -2  -5   2 66125.1 1769.06  77
  -2  -5   2 66910.9 1774.12  69
  -2  -5   2 65229.8 1770.50  67
   2   5  -1 194209. 4636.57  11
   2   5  -1 197871. 4687.37   1
  -2  -5   1 184798. 4631.78  78
  -2  -5   1 178710. 4620.70  77
  -2  -5   1 182735. 4639.12  69
  -2  -5   0 16570.4 560.562  17
   2   5   0 16631.8 576.741  11
  -2  -5   0 16259.7 577.515  77
  -2  -5   0 16211.3 578.779  78
   2   5   0 15637.2 586.372   1
   2   5   0 16383.5 581.150  71
  -2  -5   0 16075.3 580.201  69
  -2  -5   0 17057.3 584.370  27
  -2  -5  -1 13689.0 510.697  17
   2   5   1 13271.2 507.885  11
  -2  -5  -1 13913.2 523.557  27
   2   5   1 13097.0 513.473  71
  -2  -5  -1 13761.6 525.031  78
  -2  -5  -1 13418.8 515.401  77
  -2  -5  -1 12783.2 511.035  69
  -2  -5  -2 31.5775 30.1633  17
  -2  -5  -2-11.4902 24.8907  27
  -2  -5  -2 55.9548 36.3629  88
  -2  -5  -2 69.3803 37.5730  78
  -2  -5  -2-10.8578 28.8065  77
  -2  -5  -2 11.0082 26.6612  69
   2   5   2 55.6056 36.1360  71
  -2  -5  -3 16144.1 605.256 102
  -2  -5  -3 15274.6 601.135  17
  -2  -5  -3 15609.7 611.949  88
  -2  -5  -3 15843.4 604.064  77
  -2  -5  -3 16819.8 633.934  78
   2   5   3 15804.4 616.022  71
  -2  -5  -3 15298.6 599.905  69
  -2  -5  -4 59253.3 1648.33 102
   2   5   4 58520.5 1669.68  53
   2   5   4 61172.4 1705.12  59
  -2  -5  -4 58100.2 1650.70  88
  -2  -5  -4 58318.9 1663.26  78
   2   5   4 53500.5 1634.59  71
   2   5   4 54484.2 1641.93  41
   2   5   4 57349.5 1661.60 145
   2   5   4 56247.2 1651.93 131
  -2  -5  -4 51859.4 1609.08  24
   2   5   4 52606.1 1628.22 126
  -2  -5  -4 59400.2 1659.37  17
  -2  -5  -5 692.664 116.103  17
   2   5   5 612.233 113.077 145
   2   5   5 634.866 119.562 126
   2   5   5 468.155 101.967  41
  -2  -5  -5 602.818 109.494  88
  -2  -5  -5 641.904 114.544 102
  -2  -5  -5 649.094 109.678  99
  -2  -5  -5 865.607 128.799  24
   2   5   5 712.261 121.226  71
   2   5   5 671.372 122.141  59
   2   5   5 633.612 113.869 131
   2   5   6 281.065 84.7946 145
  -2  -5  -6 153.435 62.4987 102
  -2  -5  -6 403.941 99.7493 104
   2   5   6 355.681 91.2056  41
   2   5   6 265.369 79.5502 131
   2   5   6 267.040 81.0867  59
   2   5   6 282.125 79.8728 126
   2   5   7 1474.12 185.561  59
  -2  -5  -7 1686.89 187.326 104
  -2  -5  -7 1640.05 185.150 102
   2   5   7 1812.41 200.505  41
  -2  -5  -7 1833.37 196.570 135
   2   5   7 1841.38 197.109 131
   2   5   7 1644.42 190.504 126
  -2  -5  -8 1212.02 158.152 114
   2   5   8 963.728 143.613 126
  -2  -5  -8 731.833 124.149 104
  -2  -5  -8 1247.51 160.736 102
   2   5   8 1117.18 156.491  41
  -2  -5  -8 996.524 143.415 135
   2   5   8 1123.48 152.638 131
  -2  -5  -9 14321.6 597.073 114
   2   5   9 14439.2 601.461 131
   2   5   9 15745.1 635.568  41
   2   5   9 15216.1 615.804 126
  -2  -5  -9 15755.3 616.070 135
  -2  -5 -10 20.6410 29.5853 114
   2   5  10 21.2957 32.6290 131
   2   5  10 22.5662 36.6706  41
  -2  -5 -10 69.7559 38.9234  33
  -2  -5 -10 52.8536 37.9806 135
  -2  -5 -11 239.896 49.4991 114
   2   5  11 246.832 53.7301  41
  -2  -5 -11 168.695 44.7391  33
   2   6 -15 4186.21 199.997  32
  -2  -6  15 4220.13 201.689 131
  -2  -6  15 3568.57 185.464 125
   2   6 -14 940.128 111.639  57
   2   6 -14 959.745 111.152  39
  -2  -6  14 1060.76 117.353 131
   2   6 -13 72.1153 41.2012  39
  -2  -6  12 25160.6 886.834  94
   2   6 -12 23859.5 858.836  39
  -2  -6  12 24223.3 877.480  98
  -2  -6  11 4884.12 331.525  94
   2   6 -11 5541.98 343.009  39
  -2  -6  10 62.5684 50.8649  94
   2   6 -10 104.997 56.3131  39
   2   6 -10 92.6583 55.5107  38
   2   6  -9 3918.23 295.023  38
   2   6  -9 4165.27 291.155  39
  -2  -6   9 4695.87 325.234  80
  -2  -6   8 34172.8 1101.61  97
  -2  -6   8 32414.4 1091.97  89
  -2  -6   8 37543.7 1170.46  80
  -2  -6   8 34167.8 1130.94  79
   2   6  -8 34963.5 1145.36  38
   2   6  -8 34977.7 1111.28 115
  -2  -6   7 21889.2 799.494  89
  -2  -6   7 22750.0 827.096  79
   2   6  -7 24115.1 851.793  38
  -2  -6   6 14293.5 553.888  89
  -2  -6   6 14422.5 571.870  79
  -2  -6   6 14758.6 566.338  74
   2   6  -5 36364.3 1126.55   1
  -2  -6   5 34804.7 1084.04  74
  -2  -6   4 494.422 82.8331  76
  -2  -6   4 688.456 99.7321  74
   2   6  -4 574.792 100.625   1
  -2  -6   4 488.654 87.1558  67
  -2  -6   4 586.759 91.9279  68
   2   6  -3 74600.9 2046.39   1
  -2  -6   3 71171.4 1981.80  76
  -2  -6   3 74266.8 2001.02  68
  -2  -6   3 75740.0 2014.40  67
   2   6  -3 73811.4 1988.42  11
   2   6  -2 95560.4 2521.40   1
  -2  -6   2 94584.1 2463.02  77
  -2  -6   2 90445.2 2458.85  69
  -2  -6   2 95214.2 2471.72  68
  -2  -6   2 92669.9 2474.36  67
   2   6  -2 93133.9 2461.01  11
  -2  -6   1 1373.77 140.096  88
  -2  -6   1 1251.27 134.669  77
  -2  -6   1 1449.62 146.138  69
  -2  -6   1 968.295 120.999  67
   2   6  -1 1312.10 139.811  11
   2   6  -1 1407.54 155.970   1
  -2  -6   0 2281.83 186.869  27
   2   6   0 2180.44 195.574   1
  -2  -6   0 2057.03 181.682  78
  -2  -6   0 2157.08 184.699  77
  -2  -6   0 1962.15 179.616  69
  -2  -6  -1 3590.28 252.448  27
  -2  -6  -1 3759.13 256.969  88
  -2  -6  -1 3575.76 254.842  78
  -2  -6  -1 3605.79 252.447  77
   2   6   1 3584.14 250.057  71
  -2  -6  -1 3570.51 252.510  69
  -2  -6  -2 24905.8 853.049  27
  -2  -6  -2 23821.3 836.160  88
  -2  -6  -2 22280.4 818.406  77
   2   6   2 23275.6 833.493  71
  -2  -6  -2 23659.4 836.079  69
  -2  -6  -2 23991.4 848.227  78
  -2  -6  -2 22219.4 805.400  17
   2   6   2 23560.7 850.236  53
  -2  -6  -3 4261.98 282.227 102
   2   6   3 3668.28 274.409 131
  -2  -6  -3 4136.86 288.302  88
  -2  -6  -3 4380.38 301.901  78
  -2  -6  -3 4001.11 281.191  77
   2   6   3 4312.42 297.919  71
  -2  -6  -3 4003.56 283.631  69
   2   6   3 3736.21 288.409  59
   2   6   3 4446.11 305.927  53
  -2  -6  -3 3883.92 280.076  17
  -2  -6  -4 24753.6 854.069 102
  -2  -6  -4 21424.5 834.724  17
  -2  -6  -4 23035.3 851.299  88
   2   6   4 21460.2 843.833  71
   2   6   4 21507.8 832.945 131
   2   6   4 25019.9 885.424  53
   2   6   4 24336.7 890.224  59
   2   6   5 1251.48 165.187  41
  -2  -6  -5 1025.30 147.492 102
   2   6   5 1338.94 167.000 131
  -2  -6  -5 1346.15 169.575  88
   2   6   5 1465.57 178.636  53
   2   6   5 1177.25 168.227  59
  -2  -6  -6 288.440 85.2312 104
  -2  -6  -6 265.935 81.4706 102
   2   6   6 271.885 85.0660  41
   2   6   6 241.415 81.6241  59
   2   6   6 203.268 72.0927 131
   2   6   7 4108.46 300.391  59
  -2  -6  -7 3675.51 279.524 102
   2   6   7 4167.22 293.338 131
   2   6   7 3518.59 278.728  41
  -2  -6  -7 3738.34 272.044 135
  -2  -6  -7 4119.66 292.092 104
  -2  -6  -8 185.058 65.6978 104
   2   6   8 192.383 63.2386  59
  -2  -6  -8 165.793 60.3075 135
   2   6   8 105.434 53.5201 131
   2   6   8 124.896 60.2200  41
  -2  -6  -8 118.936 62.4846 114
  -2  -6  -9 9170.58 412.321 114
   2   6   9 9350.46 425.169  41
  -2  -6  -9 9521.43 412.508 135
  -2  -6 -10 3768.75 206.802 114
   2   6  10 3368.08 205.550  41
  -2  -6 -10 3776.22 206.022 135
   2   7 -14 922.691 102.960  32
  -2  -7  14 1159.74 110.183 131
   2   7 -14 1130.12 111.391  57
   2   7 -13 453.578 80.2226  39
   2   7 -13 472.797 88.1897  57
   2   7 -12 22205.7 808.397  57
   2   7 -12 22134.0 782.925  39
  -2  -7  12 23281.0 823.085  98
  -2  -7  11 346.918 85.4379  94
   2   7 -11 471.737 93.9732  39
   2   7 -11 430.980 97.6508  38
  -2  -7  10 31.2540 41.4717  94
   2   7 -10 62.5755 47.9353  38
   2   7  -9 11776.2 558.828  38
  -2  -7   8 12864.3 597.540  80
  -2  -7   8 13069.9 591.918  79
   2   7  -8 12815.4 588.684  38
  -2  -7   7 349.465 89.4570  79
   2   7  -7 521.956 102.081  35
   2   7  -7 359.659 89.7335  57
   2   7  -6 124.816 52.2871  35
  -2  -7   6 129.042 51.7614  79
   2   7  -5 11073.9 504.167   4
   2   7  -5 11441.8 514.509  35
   2   7  -5 10565.6 511.682  40
  -2  -7   5 11848.6 512.126  74
   2   7  -5 11614.3 533.929   6
   2   7  -5 11910.4 545.774   1
   2   7  -4 379.940 85.8588  35
   2   7  -4 595.484 113.129   1
   2   7  -4 476.212 100.691  40
  -2  -7   4 361.546 81.1007  74
  -2  -7   4 446.817 86.4820  76
   2   7  -4 554.394 101.699   4
  -2  -7   4 503.306 93.3774  68
   2   7  -4 585.583 112.040   6
   2   7  -3 2866.29 240.395  40
   2   7  -3 2830.98 244.612   1
   2   7  -3 3217.94 242.076   4
  -2  -7   3 2858.12 220.596  76
  -2  -7   3 2780.48 222.467  68
  -2  -7   3 3133.09 242.322  67
   2   7  -3 2965.51 248.238   6
   2   7  -3 2743.36 221.393  35
   2   7  -2 49634.6 1478.12  44
   2   7  -2 51336.6 1496.11  42
   2   7  -2 49444.6 1533.39   1
   2   7  -2 49032.7 1506.55  40
   2   7  -2 51672.9 1498.80   4
  -2  -7   2 51259.9 1492.00  69
  -2  -7   2 49166.6 1479.80  68
  -2  -7   2 50725.1 1498.23  67
   2   7  -2 49599.4 1479.08  11
   2   7  -2 49671.1 1523.09   6
   2   7  -1 6073.58 368.443   1
   2   7  -1 6134.89 346.513  44
   2   7  -1 5445.26 334.565  42
   2   7  -1 5650.61 347.242  40
   2   7  -1 5957.84 340.335   4
  -2  -7   1 5844.81 339.925  77
  -2  -7   1 5954.17 348.441  69
  -2  -7   1 5635.73 336.631  68
   2   7  -1 5924.60 359.270   6
   2   7   0 1836.72 178.449   4
   2   7   0 1302.22 156.919  42
  -2  -7   0 1590.69 170.151  88
  -2  -7   0 1869.02 185.235  78
  -2  -7   0 1391.74 163.315  77
  -2  -7   0 1190.57 154.692  69
   2   7   0 1378.50 167.877  53
   2   7   0 1071.78 152.540   1
   2   7   1 4819.05 316.788  42
  -2  -7  -1 4872.19 323.462  27
  -2  -7  -1 4947.33 324.375  88
  -2  -7  -1 5130.92 334.025  78
  -2  -7  -1 5060.89 327.835  77
  -2  -7  -1 5062.50 334.153  69
   2   7   1 5024.48 336.589  53
   2   7   2 2255.06 210.569  42
  -2  -7  -2 2196.04 216.119  88
  -2  -7  -2 2243.39 221.586  78
  -2  -7  -2 1893.96 200.491  77
   2   7   2 2332.33 223.149  71
   2   7   2 2127.73 219.345  53
   2   7   2 1974.70 208.241  59
  -2  -7  -3 194.745 72.5038  77
  -2  -7  -3 146.943 63.7947  88
  -2  -7  -3 103.157 55.9050  78
   2   7   3 102.091 58.3162  59
   2   7   3 33.6422 36.5000  53
  -2  -7  -4 480.350 100.964 102
   2   7   4 418.825 104.244  59
  -2  -7  -4 645.864 123.573  88
   2   7   4 571.590 115.806  53
  -2  -7  -5 3224.72 259.289 102
  -2  -7  -5 3543.88 280.724  88
  -2  -7  -5 2959.64 254.039 104
   2   7   5 3317.94 279.742  59
   2   7   5 2640.53 243.967  53
  -2  -7  -6 256.148 80.2115 104
  -2  -7  -6 232.353 70.6395 102
   2   7   6 386.633 97.3640  59
  -2  -7  -7 516.450 97.9503 104
  -2  -7  -7 523.064 99.8034 102
   2   7   7 406.665 88.8775  41
   2   7   7 517.964 102.356  59
   2   7   8 125.144 46.6674  41
  -2  -7  -8 170.499 56.6211 104
   2   7   8 109.837 47.6795  59
  -2  -7  -8 113.730 46.2681 114
  -2  -7  -9 22.4125 29.1825 114
   2   7   9 45.7008 31.9581  46
   2   7   9 22.6683 27.1516  41
   2   8 -14 34.3575 21.4937  57
   2   8 -14 16.6624 24.8111  32
   2   8 -13 58.2728 37.2104  32
   2   8 -13 80.0166 39.7359  57
   2   8 -12 857.356 114.359  38
   2   8 -12 1188.34 136.606  57
   2   8 -11 1328.27 156.786  38
   2   8 -11 1715.16 176.766  57
  -2  -8  10 132.549 57.5317  94
   2   8 -10 148.212 64.2268  38
   2   8 -10 15.0021 45.9811  57
  -2  -8   9 30022.6 1043.88  94
   2   8  -9 31849.2 1074.86  38
   2   8  -9 30513.7 1055.63  57
   2   8  -8 16880.1 695.692  38
   2   8  -8 15738.9 674.962  57
   2   8  -8 16492.8 666.967  35
   2   8  -7 2199.40 215.108  57
   2   8  -7 2214.68 216.653  38
   2   8  -7 1825.86 194.667  35
   2   8  -6 7578.92 412.088  38
   2   8  -6 6902.89 403.181  40
  -2  -8   6 6992.55 404.383  79
   2   8  -6 6457.50 384.400  35
   2   8  -5 3303.18 259.580  35
   2   8  -5 2608.42 242.031  40
  -2  -8   5 3066.44 252.512  79
   2   8  -5 2746.32 251.487   6
   2   8  -4 1489.34 171.136  44
   2   8  -4 1676.43 188.156   4
   2   8  -4 1236.56 167.988  40
  -2  -8   4 1716.64 184.054  74
   2   8  -4 1233.86 171.326   6
   2   8  -4 1515.27 172.742  35
   2   8  -3 5407.64 336.006  42
   2   8  -3 5776.96 344.158  44
   2   8  -3 4296.55 317.801  40
  -2  -8   3 5097.72 323.404  76
  -2  -8   3 4951.29 324.162  74
   2   8  -3 5284.37 327.066  35
   2   8  -3 4778.48 340.245   6
   2   8  -3 4637.11 322.994   4
   2   8  -2 1522.37 180.848  44
   2   8  -2 1116.04 153.353  42
   2   8  -2 1527.68 188.439   6
   2   8  -2 1203.78 163.705  40
   2   8  -2 1352.62 169.773   4
  -2  -8   2 1588.87 178.724  76
   2   8  -1 402.316 95.6413  40
   2   8  -1 218.506 85.5831   6
   2   8  -1 203.207 70.0434  42
  -2  -8   1 219.183 72.1731  77
   2   8   0 6494.77 388.388  42
  -2  -8   0 6788.74 390.633  88
   2   8   0 6144.98 381.142  40
  -2  -8   0 6434.78 393.587  77
   2   8   0 6589.66 396.271  53
  -2  -8  -1 1014.13 148.676  88
   2   8   1 894.478 144.327  53
   2   8   1 805.104 131.926  42
   2   8   2 205.394 74.2514  53
   2   8   2 108.996 56.0634  42
  -2  -8  -2 184.962 70.6371  88
   2   8   2 181.600 69.3569  59
   2   8   3 269.998 84.1252  53
   2   8   3 385.294 104.525  59
  -2  -8  -3 370.554 96.8527  88
  -2  -8  -4 7034.52 397.224 104
   2   8   4 6554.84 395.265  53
   2   8   4 6946.35 410.054  59
  -2  -8  -5 1697.15 183.276 104
   2   8   5 1826.10 196.289  59
   2   8   5 1975.34 197.765  53
  -2  -8  -6 1850.38 176.813 104
  -2  -8  -6 1709.81 167.442 102
   2   8   6 1748.75 177.749  59
  -2  -8  -7 8654.57 373.451 114
   2   8   7 8635.76 390.733  59
   2   8   8 736.915 86.9998  59
  -2  -8  -8 855.568 89.0460 114
   2   8   8 766.057 89.6953  46
   2   9 -13 1171.40 101.801  57
   2   9 -12 6802.76 312.566  38
   2   9 -12 6917.61 318.752  57
   2   9 -11 1014.29 124.740  38
   2   9 -11 1116.72 131.397  57
   2   9 -10 7569.00 390.093  57
   2   9 -10 7527.40 390.727  38
   2   9  -9 2520.28 221.953  57
   2   9  -9 2931.73 236.031  38
   2   9  -9 2428.51 206.832  35
   2   9  -8 7405.14 405.048  57
   2   9  -8 7005.68 388.715  35
   2   9  -8 7638.26 412.873  38
   2   9  -7 340.233 88.2285  38
   2   9  -7 445.268 98.2083  35
   2   9  -6 1813.27 208.177   6
   2   9  -6 1607.59 190.202  40
   2   9  -6 1839.06 194.975  35
   2   9  -5 99.4157 59.5816  40
   2   9  -5 136.096 59.1146   8
   2   9  -5 106.596 54.7688  35
   2   9  -5 120.058 76.6395   6
   2   9  -4 2903.37 245.487  44
   2   9  -4 3331.32 266.127   8
   2   9  -4 2604.87 255.430   6
   2   9  -4 3248.02 259.244  35
   2   9  -4 2807.71 258.207  40
   2   9  -3 266.036 99.8899   6
   2   9  -3 302.117 106.102  44
   2   9  -3 272.792 86.7004  40
   2   9  -3 125.651 61.4583  42
   2   9  -3 101.180 49.6586  35
   2   9  -2 11653.7 571.421   6
   2   9  -2 11318.1 537.248   8
   2   9  -2 10859.9 545.174  40
   2   9  -2 11347.1 542.180  42
   2   9  -1 6351.86 374.813   8
   2   9  -1 6384.82 391.169  40
   2   9  -1 5570.54 365.178  42
   2   9  -1 6600.12 403.815   6
   2   9   0 1344.42 162.226   8
   2   9   0 1237.53 164.809  40
   2   9   0 1087.76 153.931  42
   2   9   0 1391.98 173.428  53
   2   9   1 280.140 79.3257  46
   2   9   1 243.992 80.9906  53
   2   9   1 293.928 80.6131  42
   2   9   2 30.6903 40.7215  46
   2   9   2 57.8359 44.3039  42
   2   9   2 31.6716 45.3883  53
   2   9   3 3915.58 280.299  59
  -2  -9  -3 3962.65 277.287 104
   2   9   3 4180.23 292.673  53
   2   9   3 3669.07 276.159  46
   2   9   4 5004.82 311.025  59
  -2  -9  -4 5074.90 306.110 104
   2   9   4 5204.47 317.382  46
   2   9   4 5105.85 313.325  53
  -2  -9  -5 3924.36 248.701 104
   2   9   5 3530.21 241.657  59
   2   9   5 3941.72 254.026  46
   2   9   6 2004.38 160.791  46
   2   9   6 2174.31 167.727  59
   2   9   7 5325.58 244.859  46
   2   9   7 6195.16 255.191  59
   2  10 -12 8401.05 309.706  38
   2  10 -11 3704.35 209.511  38
   2  10 -10 2484.08 183.501  38
   2  10  -9 5470.24 291.065  35
   2  10  -9 4995.73 289.571  38
   2  10  -8 7683.94 383.025  38
   2  10  -8 7885.65 385.467  35
   2  10  -7 64.7015 50.5564  35
   2  10  -6 1797.67 178.248   8
   2  10  -6 1747.03 179.734  35
   2  10  -5 1340.69 158.880  35
   2  10  -5 1159.46 149.429   8
   2  10  -5 980.719 149.119  40
   2  10  -4 5448.08 335.037   8
   2  10  -4 4989.10 335.218  40
   2  10  -4 5590.65 362.310   6
   2  10  -4 4931.00 311.594  35
   2  10  -3 435.376 99.9391  42
   2  10  -3 401.173 96.2080   8
   2  10  -3 360.630 90.4455  40
   2  10  -3 651.514 131.232   6
   2  10  -2 17790.9 710.125  42
   2  10  -2 16667.1 702.356  40
   2  10  -2 17608.2 722.109   6
   2  10  -2 19076.1 710.523   8
   2  10  -1 79.6346 49.8110   8
   2  10  -1 14.5177 38.5335  42
   2  10  -1 88.4902 57.6062  40
   2  10   0 1239.28 154.147  40
   2  10   0 1487.46 166.191  53
   2  10   0 1156.62 149.433  42
   2  10   1 103.035 52.2833  42
   2  10   1 173.718 67.9539  53
   2  10   2 1534.40 156.006  42
   2  10   2 1711.97 168.388  53
   2  10   3 1136.33 127.646  46
   2  10   3 1222.38 137.100  53
   2  10   4 164.831 49.8598  46
   2  10   4 152.697 46.9988  59
   2  10   5 2827.36 167.448  59
   2  10   5 3055.04 171.352  46
   2  11 -10 311.803 50.9893  38
   2  11  -9 2410.51 157.640  35
   2  11  -8 7518.98 332.417  35
   2  11  -7 86.4974 40.3669  35
   2  11  -6 571.716 88.3164   8
   2  11  -6 510.332 87.2792  35
   2  11  -5 2463.22 194.318   8
   2  11  -5 3328.92 217.683  35
   2  11  -4 1765.89 165.476   8
   2  11  -3 946.412 120.897   8
   2  11  -3 675.962 106.687  42
   2  11  -3 842.903 120.598  40
   2  11  -2 2424.17 197.947  42
   2  11  -2 2933.48 207.126   8
   2  11  -2 2505.05 203.995  40
   2  11  -1 98.3255 47.3913  42
   2  11  -1 96.4042 49.0327   8
   2  11  -1 108.452 47.0459  40
   2  11   0 2714.11 197.976  42
   2  11   1-8.69504 32.6237  42
   2  11   2 1070.77 111.714  42
   2  12  -7 718.943 74.3118  35
   2  12  -6 11.4610 18.6219   8
   2  12  -6 11.6325 17.8197  35
   2  12  -5 72.4238 32.7231   8
   2  12  -4 68.9430 31.7220   8
   2  12  -3 1551.44 123.389  42
   2  12  -3 1898.06 133.943   8
   2  12  -2 7076.53 275.302   8
   2  12  -2 5748.41 265.601  42
   2  12  -1 872.623 87.3625  42
  -3  12   0 626.419 69.6280  40
  -3  12  -1 2243.60 138.120  40
  -3  12  -1 2594.72 155.089   6
  -3  12  -2 1295.92 111.759   6
  -3  12  -3 1819.65 130.404   6
  -3  11   4 42.6589 27.2195  53
  -3  11   4 11.3228 20.3437  40
  -3  11   3 3801.00 211.266  40
  -3  11   3 3823.78 213.651  53
  -3  11   2 699.756 94.1519  40
  -3  11   1 15284.4 563.338  40
  -3  11   0 833.197 110.655  40
  -3  11   0 986.719 123.678   6
  -3  11  -1 981.645 119.712  40
  -3  11  -1 1095.64 133.640   6
  -3  11  -2 1642.66 165.074   6
  -3  11  -3 295.716 72.6585  44
  -3  11  -3 436.547 85.2759   6
  -3  11  -4 10271.2 429.823   6
  -3  11  -4 9513.26 402.074  44
  -3  11  -5 9335.37 384.778  44
  -3  11  -6 1806.88 143.237  44
  -3  11  -7 6.48060 22.1967  38
  -3  11  -7 6.69412 34.7715  44
  -3  11  -8 40.5135 26.3222  44
  -3  10   6-7.22037 22.1197  59
  -3  10   5 404.374 74.6732  59
  -3  10   5 365.653 69.2415  53
  -3  10   4 9344.67 410.680  40
  -3  10   4 9256.15 406.120  59
  -3  10   3 2606.46 208.711  40
  -3  10   2 5534.37 328.478  40
  -3  10   1 110.315 57.8780  40
  -3  10   1 65.5491 51.2349  52
  -3  10   0 16123.6 648.853  40
  -3  10   0 15765.2 632.505  52
  -3  10  -1 7572.29 398.994  40
  -3  10  -1 7270.39 384.380  52
  -3  10  -2 3631.13 256.457  54
  -3  10  -3 1658.77 168.920  54
  -3  10  -3 1566.92 167.477  44
  -3  10  -4 2480.31 204.060  54
  -3  10  -4 2440.57 208.069  44
  -3  10  -5 4656.06 285.709  38
  -3  10  -5 4589.51 273.985  54
  -3  10  -6 28948.3 937.015  38
  -3  10  -7 627.168 100.141  38
  -3  10  -8 4410.93 247.577  38
  -3  10  -9 3685.28 194.962  44
  -3  10  -9 3470.86 197.260  38
  -3   9   8 260.467 52.2156  59
   3  -9  -8 358.673 55.9498 128
  -3   9   7 9038.82 392.419  59
  -3   9   6 7249.80 367.344  59
   3  -9  -5 641.989 110.543  99
  -3   9   5 600.052 105.241  59
  -3   9   5 685.003 109.496  40
  -3   9   4 2872.03 235.146  40
  -3   9   4 2613.03 227.540  59
  -3   9   3 13804.6 594.302  40
  -3   9   3 12776.8 571.677  59
  -3   9   3 13019.1 574.750  52
  -3   9   2 6040.22 367.357  40
  -3   9   2 5276.33 343.087  52
  -3   9   1 26143.4 934.995  40
  -3   9   1 24564.1 905.971  52
  -3   9   0 4258.66 297.849  54
  -3   9   0 4105.54 304.151  40
  -3   9   0 4495.18 311.770  52
  -3   9  -1 4498.69 314.568  40
  -3   9  -1 4748.42 316.545  52
  -3   9  -1 4535.19 308.206  54
  -3   9  -2 32324.1 1081.38  35
  -3   9  -2 33353.9 1097.51  54
  -3   9  -3 12405.0 550.386  54
  -3   9  -3 12125.8 551.467  35
  -3   9  -4 9055.61 469.026  35
  -3   9  -4 10367.6 491.016  38
  -3   9  -4 10196.5 479.147  54
  -3   9  -5 69361.9 1903.13  54
  -3   9  -5 64692.8 1909.92  35
  -3   9  -5 65788.7 1917.07  38
  -3   9  -6 2382.05 218.535  38
  -3   9  -7 2371.48 212.274  38
  -3   9  -8 40715.8 1241.04  38
  -3   9  -9 10636.1 442.996  38
  -3   9  -9 10098.3 421.569  32
  -3   9 -10 5195.76 258.650  38
  -3   9 -10 5426.45 258.852  32
  -3   9 -11 7115.25 272.677  32
  -3   8   9 1899.86 148.177  59
   3  -8  -9 1978.88 145.310 128
  -3   8   8 88.4331 44.8459  59
  -3   8   7 1788.50 181.567  59
   3  -8  -6 2798.69 234.036  99
  -3   8   6 2680.68 235.765  59
  -3   8   5 2653.76 241.906  59
   3  -8  -5 2488.03 220.407  92
  -3   8   5 2772.54 236.504  40
   3  -8  -4 16612.9 694.947  87
  -3   8   4 17205.8 702.153  40
   3  -8  -4 16646.1 666.882  92
  -3   8   4 16075.7 674.022  52
  -3   8   4 16981.5 705.689  59
   3  -8  -3 31325.6 1057.90  92
  -3   8   3 32878.7 1113.16  40
  -3   8   3 33437.6 1114.11  59
  -3   8   3 31277.5 1086.60  52
   3  -8  -2 12980.9 560.620  92
  -3   8   2 12619.7 590.293  40
  -3   8   2 12776.1 569.179  54
  -3   8   2 13445.1 595.270  52
  -3   8   1 681.938 122.809  42
  -3   8   1 922.735 143.595  40
   3  -8  -1 847.652 136.505  75
  -3   8   1 648.053 115.361  54
  -3   8   1 829.760 137.910  52
   3  -8   0 2842.09 233.966  86
  -3   8   0 3154.85 261.122  40
  -3   8   0 2987.97 254.883  52
  -3   8   0 3208.43 254.654  54
  -3   8  -1 64675.5 1975.41   8
  -3   8  -1 71467.1 1991.38  52
  -3   8  -1 72636.5 2001.95  40
  -3   8  -1 67228.8 1963.70  54
   3  -8   2 26803.7 925.883  81
  -3   8  -2 26201.4 925.793  54
  -3   8  -2 25998.0 926.014  35
   3  -8   3 9996.49 484.738  81
  -3   8  -3 9564.46 481.405  35
  -3   8  -3 9513.37 476.010  54
  -3   8  -4 41636.8 1320.30  38
  -3   8  -4 42718.9 1308.85  54
  -3   8  -4 38705.9 1297.35  35
   3  -8   4 41955.5 1312.78  82
   3  -8   5 7688.45 424.390  82
  -3   8  -5 7174.00 419.071  38
  -3   8  -5 8124.50 433.251  35
   3  -8   6 43570.5 1401.65  91
  -3   8  -6 45076.3 1420.71  38
  -3   8  -6 46375.6 1407.96  35
  -3   8  -7 13120.5 595.236  38
   3  -8   7 13672.7 605.145  91
  -3   8  -7 13543.5 581.039  32
  -3   8  -8 12789.6 562.368  38
  -3   8  -8 12429.0 546.243  32
  -3   8  -9 111.635 57.0455  32
  -3   8  -9 88.6903 51.3989  38
  -3   8 -10 105.317 45.6944  32
  -3   8 -11 1504.05 131.573  32
  -3   8 -12 5445.08 227.755  32
  -3   7  11 4449.35 199.895  41
   3  -7 -11 4019.93 192.282 135
   3  -7 -11 4223.29 197.238 128
  -3   7  10 202.602 52.8053  41
   3  -7 -10 244.802 58.2643  37
   3  -7 -10 252.328 59.2890 128
   3  -7  -9 10.4875 35.9269  37
  -3   7   9 22.8828 35.0572  59
  -3   7   9 21.7781 35.3886  41
  -3   7   9 79.6647 41.7780 143
   3  -7  -8 1280.30 152.861  99
  -3   7   8 1564.47 173.166  59
   3  -7  -7 3342.91 259.175  99
  -3   7   7 2922.16 252.493  59
  -3   7   6 48967.7 1494.15  59
   3  -7  -6 45143.4 1425.20  92
   3  -7  -6 46938.8 1456.66  87
   3  -7  -5 13140.3 561.099 100
  -3   7   5 12967.0 591.897  40
   3  -7  -5 14132.4 591.162  92
   3  -7  -5 13358.5 599.048  87
  -3   7   5 13533.3 618.941  59
   3  -7  -4 6317.92 362.143  92
  -3   7   4 6625.09 390.076  40
   3  -7  -4 6029.22 373.231  75
  -3   7   4 7093.07 411.220  59
  -3   7   4 5901.60 365.014  52
  -3   7   3 42214.5 1319.79  26
   3  -7  -3 40566.1 1281.75  92
  -3   7   3 42639.3 1318.90  52
   3  -7  -3 41601.4 1282.98  86
  -3   7   3 42075.3 1332.95  40
   3  -7  -3 41534.1 1316.23  75
   3  -7  -3 39914.7 1282.86  73
  -3   7   3 42021.7 1333.15  59
  -3   7   2 23335.8 850.841   9
  -3   7   2 21950.4 832.383  52
  -3   7   2 23759.2 839.583  26
   3  -7  -2 23965.0 822.990  86
   3  -7  -2 23658.4 846.356  75
   3  -7  -2 21665.3 809.241  73
  -3   7   2 22548.7 849.569  40
  -3   7   2 22868.5 821.944  54
  -3   7   1 113071. 3051.16   5
  -3   7   1 113059. 3022.08   9
  -3   7   1 107310. 3000.29   8
  -3   7   1 119019. 3062.52   3
   3  -7  -1 115091. 2987.51  86
   3  -7  -1 113601. 2979.10  81
  -3   7   1 122998. 3061.94  40
   3  -7  -1 111470. 2988.52  73
  -3   7   1 110315. 2994.25  54
  -3   7   1 105103. 3003.27  42
  -3   7   1 117103. 3036.41  52
  -3   7   0 13679.9 607.901   5
  -3   7   0 13525.6 585.868   8
  -3   7   0 12808.1 582.365  42
  -3   7   0 13870.6 578.276  54
  -3   7   0 14361.4 600.491  40
   3  -7   0 13901.5 566.225  81
  -3   7   0 14429.1 617.476   3
  -3   7  -1 3671.05 281.108   5
  -3   7  -1 3540.53 266.582   8
  -3   7  -1 3972.07 291.394   3
   3  -7   1 3828.51 260.245  81
  -3   7  -1 4066.86 275.208  35
  -3   7  -1 3407.41 255.689  54
  -3   7  -2 9382.23 480.171   5
  -3   7  -2 9120.49 457.864   8
   3  -7   2 9539.02 453.715  72
  -3   7  -2 10658.7 501.870   3
   3  -7   2 9267.08 444.324  81
  -3   7  -2 8814.88 447.123  35
  -3   7  -3 853.190 134.942   5
   3  -7   3 845.348 125.674  72
  -3   7  -3 726.535 119.564  38
   3  -7   3 932.101 130.853  82
  -3   7  -3 702.121 118.970  35
  -3   7  -4-15.2902 40.5656  38
   3  -7   4-14.8199 27.8026  72
  -3   7  -4 14.7289 39.0765  35
  -3   7  -5 652.719 120.948  38
  -3   7  -5 882.364 135.872  35
   3  -7   5 907.283 136.371  91
   3  -7   6 544.788 112.124  91
  -3   7  -6 618.967 117.723  32
  -3   7  -6 847.043 138.602  38
  -3   7  -6 595.082 114.913  35
  -3   7  -7 6857.34 411.815  38
   3  -7   7 7728.87 435.330  91
  -3   7  -7 7786.23 425.729  32
  -3   7  -8 10391.4 502.102  32
  -3   7  -8 9709.47 492.697  38
   3  -7   8 10039.3 510.271  91
   3  -7   9 89.7418 51.2963  95
  -3   7  -9 125.340 56.5002  38
  -3   7  -9 129.488 58.3663  32
  -3   7 -10 76.0094 49.5035  32
  -3   7 -11 10847.9 449.773  58
  -3   7 -11 11726.8 467.735  32
  -3   7 -12 2052.53 145.010  32
  -3   7 -12 1939.62 141.224  58
  -3   6  12 751.815 78.9282  41
   3  -6 -12 746.718 75.7797 128
   3  -6 -12 852.048 80.4479  37
  -3   6  11 3738.79 223.569  41
   3  -6 -11 3183.34 204.212  37
  -3   6  11 3692.16 216.924 145
   3  -6 -11 3419.98 208.645 128
  -3   6  10 15921.9 599.919  41
   3  -6 -10 15002.7 578.608  37
  -3   6  10 14873.4 578.508 145
  -3   6  10 13939.0 560.662 143
   3  -6 -10 15189.3 578.689 128
  -3   6   9 11745.3 522.317  41
   3  -6  -9 12334.0 524.593  37
   3  -6  -9 11285.5 491.030 109
  -3   6   9 10256.1 481.051 143
  -3   6   9 10719.6 496.350 145
   3  -6  -8 52448.6 1539.46 109
   3  -6  -8 50170.4 1544.30  99
  -3   6   8 54895.1 1589.37  41
  -3   6   8 50614.9 1537.56 143
  -3   6   8 52719.1 1587.78  59
  -3   6   8 51705.2 1563.05 120
   3  -6  -7 48676.7 1450.64 109
   3  -6  -7 49538.1 1478.87  99
  -3   6   7 53137.2 1483.87 143
   3  -6  -7 44543.3 1444.71  92
   3  -6  -7 45435.0 1461.12  87
   3  -6  -7 45976.6 1439.48 100
  -3   6   7 51302.0 1521.87  59
  -3   6   7 46879.3 1470.14 120
   3  -6  -6 7427.46 401.793 100
   3  -6  -6 7746.28 415.330  92
   3  -6  -6 8089.20 430.714  87
  -3   6   6 7976.12 430.826 120
  -3   6   5 48668.9 1471.52 120
  -3   6   5 51760.6 1527.12  59
  -3   6   5 48855.1 1485.17  26
   3  -6  -5 49066.4 1439.23 100
   3  -6  -5 48027.3 1449.04  92
   3  -6  -5 45087.2 1452.79  75
   3  -6  -4 3445.84 236.945 100
  -3   6   4 2855.42 235.550  26
   3  -6  -4 2793.64 222.122  92
   3  -6  -4 2970.27 228.339  86
   3  -6  -4 2962.03 238.253  75
   3  -6  -4 3075.46 233.333  73
  -3   6   4 2653.80 223.167 120
  -3   6   4 3015.29 245.505   9
  -3   6   3 6982.76 390.394   9
   3  -6  -3 8323.07 395.288  86
   3  -6  -3 7815.18 399.773  75
   3  -6  -3 8089.32 394.236  73
  -3   6   3 7915.03 403.456  26
   3  -6  -3 7926.09 402.848  70
  -3   6   3 8008.82 407.992  52
  -3   6   2 47124.6 1429.88   9
   3  -6  -2 49590.7 1411.77  86
   3  -6  -2 48659.8 1403.58  81
   3  -6  -2 49028.8 1411.52  73
  -3   6   2 47877.5 1438.26   3
  -3   6   2 47305.1 1436.73   5
  -3   6   1 6600.84 356.410   9
  -3   6   1 7634.07 389.363   5
   3  -6  -1 6769.56 332.350  90
   3  -6  -1 7120.64 352.472  86
   3  -6  -1 6794.66 343.396  81
  -3   6   1 7265.82 378.525   3
   3  -6   0 21997.5 750.037  72
  -3   6   0 22185.8 796.285   5
   3  -6   0 22176.8 752.681  81
  -3   6   0 23059.6 803.626   3
  -3   6  -1 65.3116 42.4466   5
  -3   6  -1 26.1411 31.6601   3
   3  -6   1 42.7323 32.7318  82
   3  -6   1 10.8728 23.5593  81
   3  -6   1 11.1094 26.9114  72
  -3   6  -2 1674.61 170.859   5
   3  -6   2 1481.72 153.883  72
  -3   6  -2 1756.65 175.260   3
   3  -6   2 1621.47 163.234  66
   3  -6   2 1664.06 160.270  82
  -3   6  -3 6854.49 367.070   5
   3  -6   3 6543.06 347.870  91
   3  -6   3 5830.27 339.275  72
   3  -6   3 6988.07 366.174  66
  -3   6  -3 7458.48 381.997   3
  -3   6  -4 11198.5 507.521  32
  -3   6  -4 12630.8 504.153  15
   3  -6   4 11462.4 509.558  91
  -3   6  -4 12219.9 536.774  38
  -3   6  -4 11266.1 513.533  35
   3  -6   4 11857.3 516.932  72
   3  -6   4 11982.4 522.131  66
  -3   6  -4 11760.8 510.532  10
  -3   6  -5 11558.3 524.932  35
  -3   6  -5 11872.5 532.331  32
   3  -6   5 12452.8 543.782  91
  -3   6  -5 11682.6 541.981  38
   3  -6   5 11982.9 532.082  72
  -3   6  -5 12162.2 539.089  10
  -3   6  -6 28409.2 984.020  32
   3  -6   6 27739.5 986.965  91
   3  -6   6 27484.0 975.670  84
  -3   6  -6 29509.2 1002.44  38
   3  -6   6 28274.5 977.689  72
   3  -6   7 107348. 2940.91  95
   3  -6   7 107599. 2956.01  91
  -3   6  -7 108589. 2952.94  38
  -3   6  -7 112474. 2963.48  32
  -3   6  -8 67701.6 2002.35  32
   3  -6   8 67797.7 2006.40  95
   3  -6   8 70433.5 2025.58  91
  -3   6  -8 71749.4 2010.95  58
  -3   6  -9 3844.46 286.925  32
   3  -6   9 3705.34 289.248  91
   3  -6   9 3841.86 292.564  95
  -3   6  -9 4015.66 292.199  58
  -3   6 -10 1198.63 152.550  32
   3  -6  10 1164.79 155.993  95
  -3   6 -10 1035.55 144.957  58
  -3   6 -11 1227.18 141.897  32
  -3   6 -11 1398.71 151.057  58
   3  -6  12 3408.98 212.852 134
  -3   6 -12 3805.22 217.066  32
  -3   6 -12 3491.32 219.359  58
  -3   6 -13 596.498 71.0913  58
   3  -6  13 561.815 67.9710 134
  -3   5  13 1060.22 89.7726  41
   3  -5 -13 1189.15 93.1051  37
   3  -5 -13 1069.31 88.9407  33
  -3   5  12 29759.2 881.811  41
   3  -5 -12 28064.6 861.373  37
   3  -5 -12 27766.2 853.030 128
  -3   5  12 27759.6 863.927 145
   3  -5 -11 7413.40 359.704 128
  -3   5  11 6923.39 358.352 145
   3  -5 -11 7432.84 366.594  37
  -3   5  11 6396.99 338.938 143
  -3   5  11 6838.03 363.103  41
   3  -5 -11 7502.85 367.071 110
   3  -5 -10 22069.8 801.710 128
   3  -5 -10 22393.8 813.928  37
  -3   5  10 22661.2 819.064 145
  -3   5  10 23339.8 811.717 143
   3  -5 -10 22038.6 791.544 109
  -3   5  10 22254.9 823.005  41
  -3   5   9 38290.8 1249.36 143
  -3   5   9 39489.1 1271.55 145
  -3   5   9 39585.4 1285.80  41
  -3   5   9 38860.9 1252.38 120
   3  -5  -9 42162.3 1261.89 109
  -3   5   8 817.591 132.290  47
  -3   5   8 910.859 141.665 145
  -3   5   8 1109.33 152.488 120
  -3   5   8 868.230 134.260 143
   3  -5  -8 1075.11 142.185 109
  -3   5   7 79.3102 51.5581  59
  -3   5   7 127.835 65.2835  47
   3  -5  -7 13.6241 41.7591 100
   3  -5  -7 83.8832 50.2394  99
   3  -5  -7 55.6574 47.6766  92
  -3   5   7 45.6891 52.1800  49
  -3   5   7 74.7969 58.4343 120
  -3   5   7 42.7114 40.8207 143
  -3   5   6 11306.7 515.296 120
  -3   5   6 11472.5 513.678  26
   3  -5  -6 11195.8 494.746  92
   3  -5  -6 11058.8 498.965  87
   3  -5  -6 10586.3 492.163  75
   3  -5  -6 11165.5 492.127 100
  -3   5   6 11958.5 544.836  59
  -3   5   6 9651.91 495.604   9
  -3   5   6 11111.1 514.782  49
  -3   5   5 2003.00 188.452  49
  -3   5   5 1488.42 169.791   9
  -3   5   5 1849.35 181.512 120
   3  -5  -5 1781.90 166.683 100
   3  -5  -5 1841.89 171.368  92
  -3   5   5 2002.60 186.458  26
   3  -5  -5 1856.71 177.139  75
  -3   5   5 1895.63 183.890 118
  -3   5   4 490.978 92.1669   9
   3  -5  -4 537.956 91.2646  86
   3  -5  -4 448.687 85.2689  75
   3  -5  -4 453.221 84.2317  73
  -3   5   3 20853.9 738.068   9
   3  -5  -3 21824.3 721.670  86
   3  -5  -3 20726.9 709.613  73
  -3   5   2 17136.7 604.673   2
  -3   5   2 17183.7 600.283  29
   3  -5  -2 16093.3 569.336  90
  -3   5   2 17536.3 623.820   5
   3  -5  -2 16583.1 587.162  86
   3  -5  -2 16191.4 585.181  81
   3  -5  -2 15923.8 580.044  73
  -3   5   2 16153.8 603.801   9
  -3   5   1 751.015 101.777   9
   3  -5  -1 996.807 109.592  81
  -3   5   1 883.855 100.048  15
  -3   5   1 806.022 100.964  29
  -3   5   1 764.543 103.395   2
  -3   5   0 22094.4 731.557   9
  -3   5   0 20979.8 697.614  15
  -3   5   0 23957.8 722.093  29
   3  -5   0 20599.7 704.218  82
   3  -5   0 21821.1 718.198  72
  -3   5   0 22901.8 746.759   2
   3  -5   0 22552.8 720.619  81
  -3   5  -1 85979.8 2279.47  15
   3  -5   1 86831.3 2298.61  72
  -3   5  -1 90683.3 2331.27   2
   3  -5   1 88073.9 2299.59  82
  -3   5  -2 44301.8 1192.08  15
   3  -5   2 38556.8 1180.16  91
   3  -5   2 39710.8 1194.20  72
   3  -5   2 43796.4 1217.68  66
  -3   5  -2 39744.4 1202.06   2
  -3   5  -3 6060.96 314.372   5
   3  -5   3 5493.94 300.568  91
   3  -5   3 5238.15 292.233  72
   3  -5   3 5871.36 307.129  66
  -3   5  -3 5776.19 299.180  10
  -3   5  -3 5976.89 295.674  15
   3  -5   4 1316.39 145.129  91
   3  -5   4 1448.68 149.889  72
   3  -5   4 1324.32 140.450  66
   3  -5   4 1403.20 144.541  19
  -3   5  -4 1434.25 140.939  15
  -3   5  -4 1665.65 159.212  10
   3  -5   5 18685.9 709.042  95
   3  -5   5 19809.1 729.678  91
   3  -5   5 20987.9 729.518  72
  -3   5  -5 20370.7 731.127  10
   3  -5   5 19857.7 728.961  84
  -3   5  -6 537.221 102.019  32
   3  -5   6 385.831 87.5497  95
   3  -5   6 522.995 103.144  91
   3  -5   6 414.126 90.6925  84
   3  -5   6 287.492 72.8017  72
  -3   5  -6 339.197 85.7648  38
  -3   5  -6 621.571 110.352 124
  -3   5  -6 351.844 84.0373  10
  -3   5  -7 995.981 143.724  32
   3  -5   7 1156.60 152.220  95
   3  -5   7 1165.67 154.953  91
  -3   5  -7 944.568 138.832 124
   3  -5   8 99202.7 2779.39  98
   3  -5   8 107022. 2825.84  95
   3  -5   8 101328. 2793.52  91
  -3   5  -8 102415. 2803.15  58
  -3   5  -8 101847. 2795.79  32
  -3   5  -8 103675. 2793.99 124
   3  -5   9 10030.0 488.242  98
   3  -5   9 8513.46 469.289  95
  -3   5  -9 9487.20 487.635  58
  -3   5  -9 8535.62 459.502 124
  -3   5  -9 9357.53 474.636  32
   3  -5  10 9648.29 477.107  98
  -3   5 -10 9120.28 456.948  32
  -3   5 -10 8813.35 465.777  58
   3  -5  10 9543.03 484.305  95
  -3   5 -10 8667.95 452.892 124
   3  -5  11 36.9663 42.2195 125
  -3   5 -11 51.3348 39.3324 124
  -3   5 -11 54.5490 46.7223  58
   3  -5  11 54.9770 42.1206  98
  -3   5 -12 1635.56 156.458  58
   3  -5  12 1500.53 141.731 125
  -3   5 -13 7011.26 302.023  58
   3  -5  13 7485.70 308.094 134
   3  -5  13 6719.14 289.098 125
  -3   4  13 35692.4 1013.40  41
   3  -4 -13 35034.6 1012.93  37
   3  -4 -13 33756.5 986.822 128
  -3   4  13 35746.2 1022.09 145
   3  -4 -12 466.514 85.6523 110
   3  -4 -12 455.048 88.0820  37
  -3   4  12 382.779 81.0613 145
  -3   4  12 444.760 87.9090  41
   3  -4 -12 381.254 78.7586 128
  -3   4  11 6867.81 383.297  41
   3  -4 -11 7410.13 388.757  37
  -3   4  11 6386.55 370.226 145
  -3   4  11 6657.69 365.081 143
   3  -4 -11 6613.96 361.859 128
  -3   4  10 4804.63 317.057 143
   3  -4 -10 5025.17 319.251 109
   3  -4 -10 5105.97 311.598 146
  -3   4  10 5925.57 363.366  41
   3  -4 -10 5188.72 339.067  37
   3  -4 -10 5107.81 324.603 128
  -3   4   9 60.0930 48.8336 129
  -3   4   9 44.4704 55.6333 143
   3  -4  -9 54.5968 44.3709 146
   3  -4  -9 57.0152 53.4966 109
  -3   4   9 73.9054 57.7381 120
  -3   4   9 15.1452 43.4212  49
  -3   4   8 3907.30 284.637  47
   3  -4  -8 3826.55 271.242 109
  -3   4   8 4258.63 294.312 143
  -3   4   8 3891.15 286.288  49
  -3   4   8 4172.83 291.026 129
   3  -4  -8 3965.36 273.474 146
  -3   4   8 4279.11 296.684 120
   3  -4  -8 3777.03 269.857 100
   3  -4  -7 29207.0 955.391 100
  -3   4   7 28757.6 970.431  47
   3  -4  -7 27684.2 988.740  13
   3  -4  -7 26966.7 933.680  92
  -3   4   7 29446.6 983.495  49
  -3   4   7 30565.9 988.716 120
  -3   4   6 16244.3 600.563  26
   3  -4  -6 15444.6 584.755 100
   3  -4  -6 15479.1 614.885  13
   3  -4  -6 14821.4 575.687  92
  -3   4   6 13774.9 586.435   9
  -3   4   5 12141.3 504.646   9
   3  -4  -5 12489.2 488.865 100
   3  -4  -5 12692.6 492.951  75
   3  -4  -5 11539.2 471.123  73
  -3   4   5 13257.7 508.358 112
   3  -4  -5 12014.8 482.513  92
  -3   4   4 96484.1 2564.72  15
  -3   4   4 100148. 2585.15 112
  -3   4   4 95408.9 2593.82   9
   3  -4  -4 102652. 2586.68  75
   3  -4  -4 100037. 2563.97  73
   3  -4  -4 102028. 2580.30  86
  -3   4   3 90587.4 2435.68   9
  -3   4   3 93070.4 2416.09  15
  -3   4   3 97024.6 2434.94  29
  -3   4   3 94986.4 2424.25 112
   3  -4  -3 91834.3 2404.59  90
   3  -4  -3 93674.1 2423.87  86
  -3   4   3 92215.2 2416.94   2
   3  -4  -3 96403.5 2415.15  73
  -3   4   2 7899.76 343.882   9
  -3   4   2 7332.03 320.491  15
   3  -4  -2 7988.08 326.834  90
   3  -4  -2 7776.07 328.533  81
   3  -4  -2 8382.62 336.734  86
  -3   4   2 7449.02 331.588   2
   3  -4  -2 7323.16 315.242  82
  -3   4   2 8511.67 344.007  29
  -3   4   1 31255.9 906.167   9
  -3   4   1 29770.8 876.570  15
  -3   4   1 30568.4 888.005  29
  -3   4   1 29544.7 896.016   2
   3  -4  -1 29347.6 875.286  82
   3  -4  -1 29974.0 882.008  81
  -3   4   0 6880.35 307.637   9
  -3   4   0 7321.97 302.179  29
  -3   4   0 7257.90 300.560  15
  -3   4   0 7140.39 315.921   2
   3  -4   0 6649.14 293.451  81
   3  -4   0 6787.59 299.455  72
   3  -4   0 6591.97 295.739  82
  -3   4  -1 180192. 4379.41  15
   3  -4   1 181723. 4391.49  72
  -3   4  -1 178843. 4362.76  29
   3  -4   1 174120. 4377.30  91
  -3   4  -1 176416. 4395.53   2
   3  -4   1 172999. 4384.85  82
  -3   4  -2 706.135 86.0482  15
   3  -4   2 564.146 81.3701  91
  -3   4  -2 668.610 86.6585   2
   3  -4   2 581.832 80.3589  66
   3  -4   2 615.330 83.3624  72
  -3   4  -3 42801.5 1175.78  16
  -3   4  -3 39397.1 1143.07  15
   3  -4   3 40094.6 1167.86  91
   3  -4   3 41675.9 1163.87  84
   3  -4   3 44354.9 1176.43  72
  -3   4  -4 5831.06 309.255  16
   3  -4   4 5237.22 288.044  95
   3  -4   4 6749.70 327.843  91
   3  -4   4 5780.60 302.813  84
  -3   4  -4 6469.89 302.536  15
   3  -4   4 5766.92 296.632  72
   3  -4   5 21676.5 766.900  95
   3  -4   5 21513.8 767.009  91
   3  -4   5 21674.7 771.667  84
   3  -4   5 21816.9 749.907  72
  -3   4  -6 39281.9 1232.94  16
   3  -4   6 38351.2 1204.88  98
   3  -4   6 42246.7 1248.28  95
   3  -4   6 39368.1 1221.12  91
  -3   4  -7 12402.1 554.248  32
   3  -4   7 13189.2 562.463  98
  -3   4  -7 13187.1 565.712 124
   3  -4   7 12050.9 552.838  95
   3  -4   7 13248.1 563.945  91
  -3   4  -7 12177.6 550.342  34
  -3   4  -8 808.159 130.083  32
   3  -4   8 824.370 131.601  98
   3  -4   8 731.518 128.017  95
   3  -4   8 854.529 130.077  91
  -3   4  -8 811.938 131.005  34
  -3   4  -8 850.936 134.069 124
  -3   4  -9 9090.21 466.818  32
  -3   4  -9 9089.55 475.379 124
   3  -4   9 10404.8 508.845  95
   3  -4   9 8977.05 474.298  98
  -3   4  -9 8662.96 465.940  34
  -3   4  -9 9121.82 485.628  58
   3  -4  10 21609.9 806.736  95
  -3   4 -10 19611.0 773.470  34
  -3   4 -10 19556.7 750.336  36
  -3   4 -10 21541.1 806.517  58
   3  -4  10 19224.7 760.896 125
  -3   4 -10 20279.6 779.349 124
   3  -4  10 19747.9 779.766  98
   3  -4  11 6608.10 376.694  98
   3  -4  11 6742.51 380.503  95
   3  -4  11 6261.86 356.581 125
  -3   4 -11 6041.24 355.148 124
  -3   4 -11 7079.97 386.201  58
  -3   4 -11 6075.43 344.213  36
  -3   4 -12 5732.49 312.330  58
   3  -4  12 5611.86 303.250 125
  -3   4 -12 5276.57 290.255  36
  -3   4 -12 5126.56 296.263 124
   3  -4  13 11605.2 423.098  31
   3  -4  13 11261.0 431.089 125
  -3   4 -13 12462.8 445.505  58
   3  -4  13 12002.5 443.229 134
  -3   3  14 34.4782 26.9375 145
   3  -3 -14 26.0452 24.4400  33
   3  -3 -13 1316.35 135.063 110
  -3   3  13 1455.22 140.934  41
   3  -3 -13 1276.90 132.489  37
  -3   3  13 1543.08 141.681  45
  -3   3  13 1439.72 146.076 145
  -3   3  12 328.239 77.4417  45
   3  -3 -12 432.556 88.8097 110
  -3   3  12 542.428 98.4384  41
   3  -3 -12 321.493 80.6498  37
   3  -3 -12 539.351 94.7227 128
  -3   3  12 444.970 89.3543 143
   3  -3 -12 485.885 91.3239  43
   3  -3 -11 6992.84 378.057 146
  -3   3  11 8132.55 412.014  45
  -3   3  11 7751.38 419.240  41
   3  -3 -11 7782.82 402.382  43
   3  -3 -11 6763.02 393.845  37
  -3   3  11 6938.74 397.839 129
   3  -3 -11 7031.89 385.420 128
  -3   3  11 7521.14 398.017 143
   3  -3 -10 40180.8 1284.81 109
   3  -3 -10 42216.2 1300.38  43
   3  -3 -10 41452.3 1315.89  37
   3  -3 -10 41568.0 1285.60 146
  -3   3  10 42007.4 1305.33 143
  -3   3  10 40363.3 1305.26 129
   3  -3 -10 41129.4 1294.34 128
   3  -3  -9 2889.42 232.241 109
   3  -3  -9 2359.63 215.647  43
  -3   3   9 2702.21 234.504  47
   3  -3  -9 2881.56 229.212 146
  -3   3   9 2637.88 230.677 129
  -3   3   9 2708.69 229.358 120
  -3   3   9 2937.51 239.668 143
  -3   3   9 2346.37 219.245  49
  -3   3   8 5661.62 335.149 129
  -3   3   8 5712.44 339.818  47
   3  -3  -8 5241.02 313.924 109
  -3   3   8 5102.80 323.080  49
   3  -3  -8 5011.20 338.391  13
   3  -3  -8 5243.95 315.656 146
   3  -3  -8 5775.21 324.505 100
   3  -3  -7 8286.59 394.215 100
   3  -3  -7 9503.88 450.801  13
   3  -3  -7 8253.56 389.862  92
  -3   3   7 8918.70 411.924 112
  -3   3   6 10033.1 427.828 112
   3  -3  -6 9987.90 421.815 100
   3  -3  -6 10349.6 456.360  13
   3  -3  -6 10103.5 418.070  92
  -3   3   5 3435.28 216.064   9
   3  -3  -5 3671.71 214.525 100
   3  -3  -5 3636.73 228.752  13
   3  -3  -5 3556.72 209.324  92
  -3   3   5 3520.72 217.960 112
  -3   3   4 2645.53 176.594   9
   3  -3  -4 2602.23 164.068 106
  -3   3   4 2611.75 171.149  29
   3  -3  -4 2306.56 168.958  13
   3  -3  -4 2678.79 171.271  86
   3  -3  -4 3063.38 178.377  75
   3  -3  -4 2826.65 168.035  73
  -3   3   4 2619.97 176.459 112
  -3   3   3 111702. 2717.20   9
  -3   3   3 109056. 2706.51  29
   3  -3  -3 100886. 2695.09  13
   3  -3  -3 100578. 2680.82  90
   3  -3  -3 105390. 2694.65  86
   3  -3  -3 101077. 2672.94  73
  -3   3   2 30554.1 892.729  15
  -3   3   2 32367.0 905.160  29
  -3   3   2 34948.4 916.076   2
   3  -3  -2 28912.5 878.530  90
   3  -3  -2 29285.2 878.294  13
   3  -3  -2 31677.2 889.363  82
   3  -3  -2 32964.1 898.036  81
  -3   3   2 31461.6 903.676   9
  -3   3   1 181.807 44.1626  15
   3  -3  -1 193.189 43.3798  82
   3  -3  -1 224.640 45.7109  81
  -3   3   1 100.937 35.8993   9
  -3   3   1 128.805 39.7161   2
  -3   3   0 15552.0 503.524  15
   3  -3   0 15498.8 504.137  91
  -3   3   0 16714.1 528.318   2
   3  -3   0 15627.9 511.687  72
   3  -3   0 15429.1 505.726  96
   3  -3   0 15600.4 507.445  82
  -3   3  -1 27429.6 768.880  16
  -3   3  -1 27903.7 780.538  15
  -3   3  -1 26855.3 785.866   2
   3  -3   1 26384.4 778.685  72
   3  -3   2 2744.23 173.814  91
   3  -3   2 2709.91 166.170  72
   3  -3   2 3098.77 172.733  66
  -3   3  -2 2940.11 172.188  16
  -3   3  -2 2807.30 167.665  15
  -3   3  -2 2880.18 169.169   2
  -3   3  -3 378.571 65.4987  16
  -3   3  -3 483.504 69.9204  15
   3  -3   3 491.597 73.5810  95
   3  -3   3 442.050 71.8589  91
   3  -3   3 387.094 64.3005  72
  -3   3  -4 3726.46 225.822  16
   3  -3   4 3792.95 227.610  95
   3  -3   4 3842.48 228.924  91
   3  -3   4 4033.47 218.970  72
  -3   3  -4 3575.73 209.546  15
  -3   3  -5 2424.16 191.236  16
   3  -3   5 2309.04 178.527  98
   3  -3   5 1947.82 169.515  95
   3  -3   5 2269.41 177.829  91
  -3   3  -5 1791.63 158.364  20
  -3   3  -6 22418.4 759.647  16
   3  -3   6 20010.7 731.698  98
   3  -3   6 20471.3 742.224  95
   3  -3   6 19399.2 718.067  91
  -3   3  -6 22120.1 745.620  20
  -3   3  -7 15381.3 637.508  16
  -3   3  -7 15281.2 625.337  20
   3  -3   7 16151.2 642.330  98
   3  -3   7 16599.4 652.251  95
   3  -3   7 17403.2 641.126  91
  -3   3  -7 14832.8 614.405  36
  -3   3  -7 15735.6 638.983  34
  -3   3  -7 16164.4 641.365 124
   3  -3   8 5373.74 342.683  98
  -3   3  -8 5155.74 327.099  36
   3  -3   8 5812.27 354.899  95
  -3   3  -8 6129.38 366.414  16
  -3   3  -8 4885.54 327.948  20
  -3   3  -8 5019.89 333.620  34
  -3   3  -8 5482.78 343.001 124
   3  -3   9 6115.95 384.714  95
   3  -3   9 7454.54 415.878  98
  -3   3  -9 6915.06 392.855  36
  -3   3  -9 6901.15 407.897  58
  -3   3  -9 6527.64 395.261  34
   3  -3   9 7447.90 412.109 125
  -3   3  -9 6169.10 380.893 124
  -3   3 -10 8047.42 448.294  58
   3  -3  10 9704.05 481.673  98
   3  -3  10 9131.99 468.029  95
  -3   3 -10 8443.66 442.340  36
  -3   3 -10 8300.12 451.063  34
   3  -3  10 8141.38 442.336 125
  -3   3 -10 7964.27 440.165 124
   3  -3  11 2723.06 235.020  98
  -3   3 -11 2394.18 218.883  34
  -3   3 -11 2212.81 206.806  36
  -3   3 -11 2402.85 217.952  58
   3  -3  11 2982.61 238.724 125
  -3   3 -11 2558.62 225.085 124
  -3   3 -12 532.425 92.6675  36
  -3   3 -12 662.893 104.622 124
  -3   3 -12 436.928 88.0706  58
   3  -3  12 464.907 88.1108 125
   3  -3  12 623.447 103.479 134
   3  -3  13 5672.03 271.456  31
   3  -3  13 5581.79 273.034 134
   3  -3  13 5578.85 274.406 125
  -3   3 -13 5763.57 277.866 124
  -3   2  14 3378.58 204.696  45
   3  -2 -14 3212.07 198.275  37
  -3   2  14 3865.12 221.453 145
   3  -2 -13 3181.73 223.431 110
   3  -2 -13 2884.98 216.295  37
  -3   2  13 3047.92 222.944  45
   3  -2 -12 5618.38 337.683 110
   3  -2 -12 5747.99 339.349  43
  -3   2  12 5875.72 348.263  45
   3  -2 -12 6300.32 356.224  37
  -3   2  12 6379.03 362.137 129
  -3   2  11 4788.43 315.466  45
   3  -2 -11 3835.61 283.465  43
   3  -2 -11 4074.29 297.242  37
  -3   2  11 3932.38 291.609 129
   3  -2 -11 4470.33 295.295 146
   3  -2 -10 26372.5 902.968 138
   3  -2 -10 27361.6 918.511 109
  -3   2  10 25552.0 923.787  45
   3  -2 -10 27346.2 948.378  37
   3  -2 -10 25134.1 902.414 146
  -3   2  10 26460.6 915.077 143
   3  -2 -10 26526.0 927.063  43
  -3   2  10 25712.0 934.035 129
  -3   2   9 10620.0 497.113  47
  -3   2   9 9819.18 472.807 143
   3  -2  -9 10636.8 488.537  43
  -3   2   9 11644.7 511.316  45
   3  -2  -9 10982.1 487.718 146
   3  -2  -9 9463.14 496.824  13
   3  -2  -9 9876.67 463.651 109
  -3   2   9 10463.8 494.958 129
   3  -2  -9 9848.63 462.923 138
  -3   2   8 25232.7 875.514  47
   3  -2  -8 24196.5 838.532 109
   3  -2  -8 26271.8 908.027  13
   3  -2  -8 24163.9 846.306 146
  -3   2   7 55941.4 1546.61 112
   3  -2  -7 54297.6 1534.90 100
   3  -2  -7 58796.4 1608.20  13
   3  -2  -7 53183.9 1522.28  92
  -3   2   6 20420.6 671.762 112
   3  -2  -6 19586.6 654.429 100
   3  -2  -6 20982.3 704.870  13
   3  -2  -6 19736.1 648.301  92
   3  -2  -5 16272.3 539.705 106
  -3   2   5 16089.4 536.725  29
   3  -2  -5 16568.7 543.434 100
   3  -2  -5 15026.9 559.586  13
   3  -2  -5 17074.0 538.159  92
  -3   2   4 15010.1 517.752   9
  -3   2   4 16172.7 521.365  29
   3  -2  -4 16971.3 552.255  13
   3  -2  -4 16613.5 522.846  86
  -3   2   3 321667. 8423.45   9
  -3   2   3 352937. 8434.30   2
  -3   2   3 355261. 8436.35  29
   3  -2  -3 372463. 8433.90  90
   3  -2  -3 362028. 8432.06  86
   3  -2  -3 370185. 8406.62  73
   3  -2  -3 317691. 8432.57  13
  -3   2   3 351228. 8441.98  83
  -3   2   2 21086.2 633.100   2
  -3   2   2 20245.6 630.402  15
   3  -2  -2 20284.9 626.274  13
  -3   2   2 20743.9 629.992   9
   3  -2  -2 22394.1 629.792  96
  -3   2   2 21874.9 625.837  83
   3  -2  -2 22966.3 631.833  81
   3  -2  -2 20886.9 624.281  90
  -3   2   1 69769.2 1643.05  30
   3  -2  -1 65583.1 1657.87  96
   3  -2  -1 65591.1 1649.25  13
  -3   2   1 64066.8 1633.72  83
   3  -2  -1 64697.0 1655.12  82
   3  -2  -1 63524.3 1641.17  81
  -3   2   1 62054.7 1650.86   9
  -3   2   1 63513.2 1662.12   2
  -3   2   1 61391.8 1650.11  15
  -3   2   0 99026.8 2433.33  15
  -3   2   0 97810.7 2404.94  30
   3  -2   0 96728.4 2418.36  13
   3  -2   0 96125.8 2433.04  82
   3  -2   0 96663.5 2432.09  72
  -3   2   0 96308.5 2445.68   2
   3  -2   0 99131.1 2444.12  96
   3  -2   0 97778.6 2442.48  91
  -3   2  -1 15654.5 475.052  15
  -3   2  -1 14609.2 476.243   2
  -3   2  -1 14110.0 462.546  16
   3  -2   1 15482.0 473.366  72
   3  -2   1 14456.8 470.060  82
   3  -2   1 14410.2 478.878  91
  -3   2  -2 13769.3 454.911  16
   3  -2   2 13753.2 458.506  95
   3  -2   2 13937.9 465.060  91
   3  -2   2 13574.6 444.592  72
  -3   2  -2 14579.7 455.323   2
  -3   2  -3 9202.64 348.614  15
   3  -2   3 8673.55 349.651  98
   3  -2   3 9129.01 367.160  95
   3  -2   3 9299.14 363.277  91
   3  -2   3 9673.03 344.850  72
  -3   2  -3 9492.86 367.916  16
  -3   2  -4 2127.55 158.549  20
  -3   2  -4 2409.75 159.500  15
   3  -2   4 2023.29 156.059  98
   3  -2   4 2704.41 181.573  95
  -3   2  -4 2401.35 171.695  16
  -3   2  -5 50.8954 33.1044  16
   3  -2   5 49.8297 32.4125  98
   3  -2   5 51.6636 35.4177  95
   3  -2   5 103.890 42.1996  91
  -3   2  -5 58.1354 33.2156  20
  -3   2  -6 4625.96 279.897  16
   3  -2   6 4459.12 275.300  98
   3  -2   6 4461.19 276.554  95
  -3   2  -6 4285.20 264.838  20
  -3   2  -7 309.381 75.8358  16
   3  -2   7 147.668 56.4913  98
   3  -2   7 311.025 77.6315  95
  -3   2  -7 203.016 65.7107  34
  -3   2  -7 131.376 55.2923  36
  -3   2  -7 156.625 58.4596  20
  -3   2  -8 5643.35 344.505  16
  -3   2  -8 4896.99 327.815  58
   3  -2   8 5091.96 327.820  98
   3  -2   8 4851.10 322.398  95
  -3   2  -8 4937.70 325.455  34
  -3   2  -8 4701.92 314.626  36
   3  -2   8 5270.26 333.913 125
  -3   2  -8 4232.88 303.905  20
  -3   2  -9 46.3235 44.2567  36
  -3   2  -9 63.7923 51.8269  58
   3  -2   9 16.0627 38.9117  98
   3  -2   9 47.0666 44.9664  95
  -3   2  -9-15.8124 38.3054  34
  -3   2 -10 16434.6 680.458  34
   3  -2  10 14933.9 660.104  98
  -3   2 -10 17310.4 685.643  36
  -3   2 -10 14731.7 653.510  58
   3  -2  10 16166.6 674.788 125
  -3   2 -10 17038.3 684.983 124
  -3   2 -11 9469.84 474.996  34
   3  -2  11 10169.9 482.075 125
  -3   2 -11 9406.18 470.385 124
  -3   2 -11 10576.6 486.293  36
  -3   2 -12 8430.80 403.985  36
   3  -2  12 8764.52 407.025 134
  -3   2 -12 8529.86 407.273 124
  -3   2 -12 9454.01 425.833  34
   3  -2  12 8742.59 412.681 125
   3  -2  13 13325.8 494.279  31
   3  -2  13 14641.7 496.726 134
   3  -2  13 14367.3 506.930 125
  -3   2 -13 13992.7 503.299 124
  -3   1  15 10728.7 385.176  45
  -3   1  15 10359.1 379.496 145
   3  -1 -15 11235.5 382.095 144
  -3   1  14 7845.32 367.726  45
   3  -1 -14 8889.11 368.997 137
  -3   1  13 1427.69 157.608  45
   3  -1 -13 1107.80 138.504  37
   3  -1 -13 1362.62 150.165 137
  -3   1  13 1316.57 150.485 129
   3  -1 -12 6011.60 348.014 110
  -3   1  12 6147.89 363.883  45
  -3   1  12 5689.27 351.024  97
   3  -1 -12 5579.96 342.750  43
   3  -1 -12 5557.75 342.862  37
  -3   1  12 6432.19 367.433 129
  -3   1  12 5609.50 339.453 127
  -3   1  11 5319.19 345.084  45
  -3   1  11 5089.97 329.852  97
   3  -1 -11 5202.60 333.639  37
   3  -1 -11 5223.95 328.130 146
   3  -1 -11 5212.52 331.657  43
  -3   1  11 5277.86 339.692 129
   3  -1 -10 58097.1 1650.18 109
  -3   1  10 62306.0 1718.99  45
  -3   1  10 56495.4 1669.73  97
   3  -1 -10 56004.7 1669.56  43
   3  -1 -10 55517.5 1668.04  37
  -3   1  10 55560.0 1680.08 147
   3  -1 -10 58735.7 1673.81 146
  -3   1  10 53980.0 1671.60 129
  -3   1   9 81.3837 46.5454  47
  -3   1   9 150.963 64.8547 147
   3  -1  -9 123.186 53.4456 138
  -3   1   9 152.531 55.1429  97
  -3   1   9 41.2142 42.1834  45
   3  -1  -9 133.994 55.9332  13
   3  -1  -9 178.014 61.6559 146
   3  -1  -9 164.897 58.5304 109
   3  -1  -9 198.222 70.1768  37
   3  -1  -8 6245.68 319.813 109
  -3   1   8 6531.64 331.201  97
   3  -1  -8 6156.84 346.693  13
  -3   1   7 58311.1 1561.85  97
   3  -1  -7 56401.7 1601.05  13
   3  -1  -7 55367.4 1542.15 100
  -3   1   6 1321.72 120.561 112
   3  -1  -6 1370.43 116.865 100
   3  -1  -6 1384.12 133.462  13
  -3   1   6 1420.72 125.917  83
   3  -1  -5 9291.53 341.632 100
   3  -1  -5 8777.18 365.344  13
  -3   1   5 9135.48 356.276  83
   3  -1  -4 26296.6 768.531  13
  -3   1   4 25326.8 752.803  83
   3  -1  -3 26853.5 737.046  18
   3  -1  -3 26198.4 771.826  13
   3  -1  -3 28158.8 763.975  90
   3  -1  -3 25819.4 741.740  86
  -3   1   3 27160.3 765.525  83
  -3   1   3 28343.2 752.548   9
  -3   1   2 421.079 51.0360   9
   3  -1  -2 392.371 50.5301  90
   3  -1  -2 426.712 48.3581  86
   3  -1  -1 467.766 55.3045  13
   3  -1  -1 443.012 49.7308  28
  -3   1   1 456.817 51.8615  30
   3  -1  -1 431.887 54.0637  96
   3  -1  -1 433.478 49.8274  90
  -3   1   1 587.752 55.8396  83
   3  -1  -1 462.985 54.8678  82
   3  -1  -1 416.392 47.3932  81
  -3   1   1 486.524 55.0374  15
  -3   1   0 5991.33 227.131  15
   3  -1   0 6143.18 232.560  28
   3  -1   0 5463.38 232.133  96
   3  -1   0 5323.04 230.339  91
   3  -1   0 6051.95 232.286  13
   3  -1   0 6560.98 238.114  82
   3  -1   0 5665.19 211.078  81
  -3   1   0 6491.69 251.100  22
   3  -1   1 33795.3 942.444  91
  -3   1  -1 32254.2 914.070  15
   3  -1   1 36040.9 945.925  96
   3  -1   1 33940.0 937.373  95
  -3   1  -1 35486.0 916.204  23
   3  -1   1 32834.4 918.685  82
  -3   1  -1 35327.9 952.928  22
   3  -1   1 35392.2 920.913  72
  -3   1  -2 33917.5 893.145  15
   3  -1   2 31407.2 912.890  95
   3  -1   2 32854.4 909.141  98
   3  -1   2 33303.3 913.986  91
  -3   1  -2 33407.0 896.556  24
  -3   1  -2 33204.4 920.436  22
  -3   1  -2 30727.3 872.042  23
   3  -1   2 32933.3 880.384  72
   3  -1   2 31483.0 882.286  82
  -3   1  -3 4893.84 237.802  16
   3  -1   3 4924.53 236.546  98
   3  -1   3 4818.09 237.085  95
   3  -1   3 4689.05 226.608  91
  -3   1  -3 4216.02 208.559  24
  -3   1  -3 4657.44 228.232  22
  -3   1  -3 4938.01 216.324  15
  -3   1  -4 1686.74 139.907  16
   3  -1   4 1643.66 130.450  91
   3  -1   4 1645.05 137.790  98
   3  -1   4 1479.26 131.694  95
  -3   1  -4 1659.38 125.992  24
  -3   1  -4 1526.27 127.196  22
  -3   1  -4 1682.28 135.302  20
  -3   1  -5 11459.3 462.231  20
   3  -1   5 12548.0 485.020  98
   3  -1   5 12086.6 483.355  95
  -3   1  -5 12596.5 486.609  16
  -3   1  -6 12367.0 503.448  16
   3  -1   6 12048.5 501.807  98
   3  -1   6 11474.4 491.720  95
  -3   1  -6 11661.4 484.436  20
  -3   1  -7 10887.3 491.398 114
   3  -1   7 12060.9 522.105 125
  -3   1  -7 10839.9 492.706  16
   3  -1   7 11797.4 511.770  98
  -3   1  -7 10227.8 478.632  20
   3  -1   7 11631.5 506.225  95
  -3   1  -7 10733.7 493.965  34
  -3   1  -7 11460.8 507.036  36
  -3   1  -8 87.9270 52.6688  36
   3  -1   8 29.9083 39.7094  98
  -3   1  -8 69.5298 45.2156 114
   3  -1   8 129.792 56.3423  95
  -3   1  -8 72.0263 46.8369  20
  -3   1  -8 88.6116 48.0167  34
   3  -1   8 59.9244 48.7067 125
  -3   1  -9 14151.2 624.863  34
   3  -1   9 15176.4 643.487 125
   3  -1   9 14853.4 638.566  98
  -3   1  -9 14074.1 622.191  36
  -3   1 -10 1148.68 157.993  34
   3  -1  10 1312.75 166.075 125
  -3   1 -10 1454.80 172.688  36
   3  -1  11 8689.69 446.009 101
  -3   1 -11 8993.69 448.067  36
   3  -1  11 9331.42 449.929 134
  -3   1 -11 9590.23 465.735  34
   3  -1  11 9690.09 465.539 125
  -3   1 -11 9675.59 461.390 124
  -3   1 -12 3339.53 229.295  36
   3  -1  12 3598.63 238.034 125
  -3   1 -12 3172.56 228.716  34
  -3   1 -12 3409.89 233.146 124
   3  -1  13 4030.64 220.060  31
   3  -1  13 4157.16 223.164 125
  -3   1 -13 4517.90 231.885 124
  -3   0  15 2778.93 174.729  45
   3   0 -15 2717.61 170.879 144
   3   0 -15 2833.48 169.637 137
  -3   0  14 5947.75 315.737  45
   3   0 -14 5912.92 307.500 137
  -3   0  13 12.8667 34.1411 129
  -3   0  13 13.7181 36.3995  45
  -3   0  13 26.0626 37.3471 127
  -3   0  13 41.9003 37.0590  97
   3   0 -13 39.0717 39.9025 137
  -3   0  12 61.2658 46.9311  45
   3   0 -12 42.3888 43.2961  43
  -3   0  12 136.748 61.5830  97
  -3   0  12 14.6279 44.8222 129
  -3   0  12 14.5839 35.3336 127
   3   0 -11 4611.86 303.981  43
  -3   0  11 3679.71 281.438  97
  -3   0  11 4325.00 308.173  45
  -3   0  11 4110.92 296.501 147
  -3   0  11 4418.68 301.765 127
  -3   0  11 4474.88 306.532 129
   3   0 -10 56859.3 1644.77 146
  -3   0  10 55895.9 1653.23  97
   3   0 -10 57452.8 1651.06  43
  -3   0  10 57378.3 1670.88 147
  -3   0  10 57513.1 1659.50 130
  -3   0  10 53623.6 1641.47 127
  -3   0  10 55853.4 1668.41  45
  -3   0   9 40741.7 1253.51  45
   3   0  -9 40556.2 1223.12 138
   3   0  -9 42413.9 1220.67 105
   3   0  -9 42282.3 1241.36  43
  -3   0   9 40121.5 1227.29  97
   3   0  -9 36336.8 1226.63  13
   3   0  -9 39885.2 1223.33 146
  -3   0   9 38592.7 1236.03 147
  -3   0   9 41409.1 1242.65 130
  -3   0   8 4239.24 256.354  97
   3   0  -8 4394.23 274.158  13
  -3   0   7 10473.7 433.050  97
   3   0  -7 12243.4 472.282  13
  -3   0   7 11345.4 440.949  83
   3   0  -7 11714.6 435.412  18
  -3   0   6 15361.8 521.396  97
   3   0  -6 14769.2 534.823  13
  -3   0   6 16608.6 517.685  25
  -3   0   6 15034.0 520.413  83
   3   0  -6 14934.4 508.231  18
  -3   0   5 21899.2 673.337  97
   3   0  -5 23677.2 708.730  13
  -3   0   5 22927.2 668.260  25
  -3   0   5 23136.0 691.359  83
   3   0  -5 22693.2 672.785  18
   3   0  -4 27616.9 822.367  13
  -3   0   4 30175.7 804.375  89
  -3   0   4 28539.0 817.307  83
   3   0  -4 29204.9 803.863  18
  -3   0   3 2039.84 122.278  30
   3   0  -3 1873.86 121.638  13
   3   0  -2 20482.7 556.337  90
   3   0  -2 19353.4 574.857  13
  -3   0   2 19585.3 565.839  22
  -3   0   2 18563.2 562.269  30
   3   0  -1 3548.04 161.002  28
   3   0  -1 3623.81 149.743  90
   3   0  -1 3929.77 172.113  13
   3   0  -1 3535.77 157.593  11
  -3   0   1 3703.64 170.826  22
  -3   0   1 3451.26 152.049  15
   3   0   0 54768.5 1403.70  28
   3   0   0 51190.5 1399.55  96
  -3   0   0 55612.9 1392.39  93
  -3   0   0 55757.3 1381.12  85
  -3   0   0 52351.4 1391.61  23
  -3   0   0 55321.7 1418.37  22
   3   0   0 50071.4 1368.92  11
  -3   0  -1 334.232 42.6308  15
  -3   0  -1 428.517 52.0056  23
   3   0   1 308.709 48.6127  28
   3   0   1 429.253 55.5365  96
  -3   0  -1 419.119 58.6714  22
   3   0   1 409.725 56.5342  95
   3   0   2 1888.97 118.550  96
   3   0   2 1642.52 121.613  95
   3   0   2 1662.03 116.201  91
  -3   0  -2 1628.27 110.513  23
  -3   0  -2 1701.56 123.792  22
  -3   0  -2 1723.34 117.985  24
   3   0   2 1472.26 112.168  28
   3   0   3 104.390 36.2297  95
   3   0   3 221.104 45.4756  91
  -3   0  -3 86.9028 30.8507  24
  -3   0  -3 97.2164 30.9993  23
  -3   0  -3 162.369 43.8763  22
   3   0   3 125.256 37.5395  98
  -3   0  -4 33546.6 990.350 104
   3   0   4 31802.9 982.913  98
   3   0   4 35104.4 1002.25  95
  -3   0  -4 33287.5 972.250  24
  -3   0  -4 32117.6 952.795  23
  -3   0  -4 33654.9 986.003  22
  -3   0  -4 36547.3 987.111  20
   3   0   5 1352.91 133.805  95
  -3   0  -5 1178.67 120.564  24
  -3   0  -5 1352.35 128.499  20
   3   0   5 1288.41 132.740  98
  -3   0  -5 1341.39 134.103  16
  -3   0  -6 115.883 45.3439  16
   3   0   6 95.0366 44.6630  98
   3   0   6 172.085 54.2370  95
  -3   0  -6 118.020 45.0971  20
   3   0   7 60312.1 1683.13  95
  -3   0  -7 57593.9 1687.75  33
   3   0   7 57038.2 1682.20  98
  -3   0  -7 58447.7 1689.57  36
  -3   0  -7 59333.4 1690.48 114
   3   0   7 57653.3 1694.53 125
  -3   0  -7 56924.7 1684.87 135
   3   0   8 848.136 133.860 125
  -3   0  -8 1074.49 146.707  36
  -3   0  -8 966.202 140.955 135
  -3   0  -8 805.042 129.478  34
  -3   0  -8 704.287 119.340 114
  -3   0  -8 963.522 138.727  33
  -3   0  -9 1123.84 149.800 114
  -3   0  -9 1015.69 147.481  33
  -3   0  -9 994.981 144.834  36
   3   0   9 1056.78 148.892 101
   3   0   9 1197.69 159.372 125
  -3   0  -9 1044.81 150.049  34
  -3   0 -10 2156.62 208.800  34
   3   0  10 1852.37 194.112 101
  -3   0 -10 1554.82 176.310  33
   3   0  10 1768.29 193.577 125
  -3   0 -10 1750.05 189.266  36
  -3   0 -10 1700.22 181.104 114
   3   0  11 1321.32 154.485 125
  -3   0 -11 1429.53 160.473  34
  -3   0 -11 1572.09 167.980  36
  -3   0 -11 1300.57 151.884  33
  -3   0 -12 4658.59 263.942  33
  -3   0 -12 4984.69 278.023  34
  -3   0 -12 4657.65 270.518 124
   3   0  12 4897.20 274.826 125
  -3   0 -13 3844.60 203.524 124
   3   0  13 3740.89 194.631  31
   3   0  13 4079.31 203.345 125
  -3  -1  15 495.145 74.4460  45
   3   1 -15 608.800 84.4784 144
   3   1 -15 622.325 83.3668 137
  -3  -1  14 338.118 76.6179  45
  -3  -1  14 315.432 73.6095 127
   3   1 -14 322.213 75.5427 137
  -3  -1  13 15412.6 622.798  45
  -3  -1  13 14600.1 621.798  97
   3   1 -13 15656.5 619.122 137
  -3  -1  13 14578.9 610.191 127
   3   1 -13 14656.0 600.159  36
  -3  -1  12 3430.59 270.155  45
   3   1 -12 3497.72 260.489  43
  -3  -1  12 3815.21 286.389  97
  -3  -1  12 4328.17 291.501 129
   3   1 -12 3848.71 282.035 137
   3   1 -12 3637.51 269.312  36
  -3  -1  12 3785.13 281.591 147
  -3  -1  12 3301.63 265.003 127
  -3  -1  11 8353.36 446.107 127
   3   1 -11 8787.59 434.273 105
   3   1 -11 9178.20 445.870  43
  -3  -1  11 8587.77 449.765  97
  -3  -1  11 9135.38 465.243  45
  -3  -1  11 8231.79 444.944 147
   3   1 -11 9649.84 465.665  36
   3   1 -10 32776.2 1049.60 105
  -3  -1  10 34612.7 1097.41  45
  -3  -1  10 31924.6 1065.42  97
   3   1 -10 33616.5 1077.79  36
  -3  -1  10 33991.6 1074.10 130
  -3  -1  10 31945.4 1074.28 147
   3   1 -10 29577.6 1034.39 146
   3   1 -10 32860.5 1057.01  43
   3   1  -9 12277.9 508.742 105
  -3  -1   9 11797.7 513.332  97
   3   1  -9 13054.3 513.072  18
  -3  -1   9 11681.3 517.139 147
  -3  -1   8 3810.86 243.196  97
   3   1  -8 4076.93 245.901 105
   3   1  -8 4370.71 248.379  18
  -3  -1   7 11689.8 462.241  97
   3   1  -7 11807.6 464.242  13
  -3  -1   7 11893.1 455.963  25
  -3  -1   7 12744.0 462.516  83
  -3  -1   7 12918.4 463.262  21
   3   1  -7 12823.8 467.637  18
   3   1  -6 16907.7 582.787  13
  -3  -1   6 19375.3 597.866  97
  -3  -1   6 18893.2 587.576  25
  -3  -1   6 16789.0 572.372  83
  -3  -1   6 17628.9 574.197  21
   3   1  -6 18551.4 588.219  18
  -3  -1   5 11777.4 420.302  97
   3   1  -5 12333.8 431.749  13
   3   1  -5 12157.8 419.409  18
  -3  -1   4 8796.28 318.771  30
   3   1  -4 8685.72 325.076  13
  -3  -1   4 8476.96 311.643  89
   3   1  -4 9129.33 318.864  18
   3   1  -3 7876.27 294.622  13
   3   1  -3 8039.32 300.293  11
  -3  -1   3 8577.93 296.940  30
  -3  -1   2 2658.52 143.969  93
   3   1  -2 2867.07 146.081  13
  -3  -1   2 2910.16 148.022  85
  -3  -1   2 2671.47 137.812  22
  -3  -1   2 3013.68 135.012  74
   3   1  -2 2709.28 144.520  11
  -3  -1   1 14071.7 436.124  93
  -3  -1   1 14027.7 429.820  85
   3   1  -1 14197.3 437.592  13
  -3  -1   1 14430.2 435.367  23
  -3  -1   1 13297.3 413.543  76
  -3  -1   1 14480.8 442.742  22
   3   1  -1 13048.5 423.691  11
   3   1   0 362729. 8390.66  28
  -3  -1   0 366817. 8383.90  93
  -3  -1   0 375526. 8385.99  24
  -3  -1   0 356526. 8367.64  85
  -3  -1   0 369905. 8381.44  23
  -3  -1   0 362086. 8404.15  22
   3   1   1 37290.7 993.507 101
   3   1   1 36002.3 982.737  28
  -3  -1  -1 35789.6 984.549  24
  -3  -1  -1 33978.5 975.094  23
  -3  -1  -1 37371.7 1007.36  22
   3   1   2 55850.9 1431.62  28
   3   1   2 51681.2 1435.35 101
  -3  -1  -2 52224.0 1430.19  24
  -3  -1  -2 52771.5 1424.69  23
   3   1   3 116460. 2939.57  95
   3   1   3 118610. 2924.42  28
   3   1   3 114707. 2941.38 101
  -3  -1  -3 110747. 2924.60  24
  -3  -1  -3 118316. 2924.85  23
  -3  -1  -3 119788. 2956.60  22
  -3  -1  -3 115386. 2941.97 104
   3   1   4 155.991 48.8964 101
  -3  -1  -4 142.508 41.3707  17
   3   1   4 175.026 45.8184  28
   3   1   4 248.831 57.9272  95
  -3  -1  -4 131.708 41.6984  24
  -3  -1  -4 239.408 54.5750  23
  -3  -1  -4 177.095 49.6617  22
   3   1   5 4813.62 274.953  95
   3   1   5 5717.57 298.875 101
  -3  -1  -5 5154.89 285.822 104
  -3  -1  -5 5022.94 278.786  24
  -3  -1  -5 5312.26 278.280  23
  -3  -1  -6 5925.14 326.668  16
  -3  -1  -6 5745.05 322.375 104
  -3  -1  -6 6271.77 333.662  24
   3   1   6 6486.87 343.009 101
  -3  -1  -7 167.292 62.3244 114
   3   1   7 95.9471 51.5095 101
  -3  -1  -7 56.9992 43.7511 135
  -3  -1  -7 129.668 56.3389  33
   3   1   7 312.570 81.4789 125
  -3  -1  -7 135.464 58.7606  36
   3   1   8 10331.0 497.454 131
  -3  -1  -8 9816.66 481.642  36
   3   1   8 10870.1 502.574 101
  -3  -1  -8 9855.96 488.239 114
   3   1   8 9965.12 493.685 125
  -3  -1  -8 9701.45 491.481 135
  -3  -1  -8 9719.03 490.887  33
  -3  -1  -9 3721.91 279.214 114
   3   1   9 3770.89 284.071 131
  -3  -1  -9 3625.45 281.278  33
   3   1   9 3819.79 280.609 101
  -3  -1  -9 3257.48 259.853  36
  -3  -1  -9 3903.14 289.413 135
   3   1   9 3465.43 272.393 125
  -3  -1 -10 7193.95 391.946 114
  -3  -1 -10 7258.85 404.257  33
   3   1  10 7404.56 401.287 131
   3   1  10 7502.04 406.285 125
  -3  -1 -11 7426.11 369.239 114
   3   1  11 7944.44 385.046 125
   3   1  11 7200.95 372.812 131
  -3  -1 -11 7086.57 374.730  33
   3   1  12 264.057 62.6564 131
  -3  -1 -12 271.259 63.7464 124
  -3  -1 -12 222.972 59.8275  33
   3   1  12 254.220 58.8309 125
  -3  -1 -13 492.331 61.3610 124
  -3  -1 -13 425.672 56.3159  33
   3   2 -15 354.548 65.7114 144
   3   2 -15 281.275 59.2192 137
   3   2 -15 295.345 59.1011  36
  -3  -2  15 331.165 62.6103 131
   3   2 -14 1401.30 146.848 144
   3   2 -14 1187.22 135.345  36
   3   2 -14 1305.40 143.013 137
  -3  -2  14 1536.54 153.283 131
  -3  -2  14 1168.80 137.485 127
  -3  -2  13 4902.78 308.396  45
  -3  -2  13 4787.90 318.699  97
  -3  -2  13 4946.63 310.679 147
   3   2 -13 5298.54 320.360 137
   3   2 -13 4538.06 301.589  36
  -3  -2  13 5573.98 327.831 131
  -3  -2  13 4936.18 318.327 127
   3   2 -12 564.647 115.476  36
  -3  -2  12 505.383 108.077 127
  -3  -2  12 428.915 99.3799 131
  -3  -2  12 470.747 101.389  45
  -3  -2  12 526.996 109.371  97
  -3  -2  12 371.465 93.1228 147
   3   2 -12 529.426 107.434 137
   3   2 -12 456.809 95.4811 105
   3   2 -11 30250.8 994.841 105
  -3  -2  11 28791.6 1002.86  97
   3   2 -11 29609.6 989.090 115
  -3  -2  11 28761.1 999.756 147
   3   2 -11 27036.9 981.588  36
  -3  -2  11 30209.5 1011.97  45
  -3  -2  10 6017.64 344.880 130
  -3  -2  10 6500.05 366.363  97
   3   2 -10 6856.65 365.808 115
   3   2 -10 5737.92 336.973 105
   3   2 -10 5639.04 339.163  20
  -3  -2  10 6079.85 355.973  45
  -3  -2  10 6019.69 348.957  21
  -3  -2  10 6357.66 364.858 147
   3   2 -10 6120.53 357.279  36
   3   2  -9 771.372 113.310 105
  -3  -2   9 577.490 103.136  97
  -3  -2   9 749.785 109.912  21
   3   2  -9 761.846 117.902  36
   3   2  -9 726.339 107.487  18
   3   2  -8 7671.83 360.101 105
   3   2  -8 7785.30 360.171  18
   3   2  -8 7565.99 351.846 107
  -3  -2   8 8224.54 379.508  97
  -3  -2   8 6783.16 346.265  25
  -3  -2   8 7284.42 352.056  21
   3   2  -7 2476.59 178.280 107
  -3  -2   7 2524.20 182.902  97
  -3  -2   7 2299.62 172.166  25
  -3  -2   7 2486.75 181.552  89
   3   2  -7 2584.33 180.627  11
  -3  -2   7 2744.82 184.940  21
   3   2  -7 2472.14 176.657  18
   3   2  -6 2819.10 177.207 107
  -3  -2   6 2659.01 175.323  97
  -3  -2   6 2640.60 170.559  25
  -3  -2   6 2410.29 168.317  89
  -3  -2   6 3101.04 181.551  79
   3   2  -6 2675.44 176.533  11
  -3  -2   6 2915.17 178.255  21
   3   2  -6 2948.37 179.467  18
  -3  -2   5 2209.75 146.431  89
  -3  -2   5 2189.65 142.044  79
   3   2  -5 2143.59 147.228  11
   3   2  -5 2367.05 147.201  18
  -3  -2   4 246012. 5882.26  30
  -3  -2   4 235731. 5900.50  74
   3   2  -4 243114. 5907.36  11
   3   2  -4 242649. 5886.85  13
   3   2  -4 249403. 5893.45  18
   3   2  -3 176.867 40.9646  11
  -3  -2   3 85.4672 26.7955  30
  -3  -2   3 45.4470 26.9388  93
  -3  -2   3 121.985 35.6794  85
  -3  -2   3 61.0195 26.9879  76
  -3  -2   3 100.327 29.8248  74
  -3  -2   2 3835.18 177.859  23
  -3  -2   2 3623.63 175.815  76
  -3  -2   2 3637.63 182.183  93
  -3  -2   2 4182.03 191.330  85
  -3  -2   2 3992.42 177.899  74
   3   2  -2 3936.99 188.038  11
  -3  -2   1 14397.4 462.310  93
   3   2  -1 15474.3 468.696 101
  -3  -2   1 13484.2 443.044  24
  -3  -2   1 14504.2 454.842  85
  -3  -2   1 13790.1 444.276  76
  -3  -2   1 14318.6 461.493  22
  -3  -2   1 14318.3 448.959  68
  -3  -2   1 14739.4 436.972  67
   3   2  -1 13622.9 450.489  11
  -3  -2   1 14076.0 452.241  23
  -3  -2   0 8513.02 307.034  68
  -3  -2   0 9526.89 339.560  88
  -3  -2   0 9142.85 325.915  24
  -3  -2   0 8144.36 311.113  85
  -3  -2   0 8751.25 319.961  23
  -3  -2   0 9030.84 337.654  22
   3   2   0 9394.32 337.163 101
   3   2   0 8680.39 316.611  11
   3   2   1 586.126 65.9574  11
  -3  -2  -1 521.865 67.0958  24
  -3  -2  -1 518.018 67.3250  23
  -3  -2  -1 596.185 78.2086  22
  -3  -2  -1 543.055 70.9262  17
  -3  -2  -2 385.739 60.7795 102
   3   2   2 433.882 63.4255  28
  -3  -2  -2 400.616 64.5772  88
  -3  -2  -2 405.029 63.6152  24
  -3  -2  -2 422.259 69.0418  22
   3   2   2 446.667 67.8772 101
  -3  -2  -2 349.936 58.9017  17
  -3  -2  -3 38483.3 1157.82 104
  -3  -2  -3 40949.3 1156.07 102
  -3  -2  -3 37720.1 1145.31  24
  -3  -2  -3 41262.4 1152.96  88
  -3  -2  -3 41218.9 1155.00  23
  -3  -2  -3 44576.3 1193.58  22
   3   2   3 39691.5 1153.86 101
  -3  -2  -3 41052.2 1150.97  17
  -3  -2  -4 42727.0 1233.09 102
  -3  -2  -4 41413.6 1225.25  24
  -3  -2  -4 41599.1 1232.82 104
  -3  -2  -4 42668.3 1224.94  23
  -3  -2  -4 44385.5 1255.34  22
   3   2   4 41065.7 1225.13 101
  -3  -2  -4 42921.9 1222.03  17
  -3  -2  -5 1394.53 141.103  17
  -3  -2  -5 1615.91 158.344 102
   3   2   5 1411.46 147.172 101
  -3  -2  -5 1623.12 157.519  24
  -3  -2  -5 1665.33 163.099  22
  -3  -2  -5 1582.82 157.591 104
  -3  -2  -6 116.712 50.6642 104
  -3  -2  -6 26.9144 41.2528 114
   3   2   6 101.643 51.5110 101
   3   2   6 198.021 66.7933  41
  -3  -2  -6 53.0627 40.6666  24
  -3  -2  -6 37.9084 36.2414  23
   3   2   6 85.1330 48.6205  12
  -3  -2  -6 13.5415 35.9574 135
   3   2   6 53.7729 43.7067 131
   3   2   6 108.965 53.2116 126
   3   2   6 53.5349 41.0279 125
  -3  -2  -6 96.2243 53.7023  33
  -3  -2  -7 971.635 142.522 114
   3   2   7 1108.31 151.733 131
   3   2   7 1110.00 143.561 101
   3   2   7 1185.52 160.508  41
  -3  -2  -7 1245.91 157.279  24
   3   2   7 1550.19 182.098  12
  -3  -2  -7 999.540 143.451 135
   3   2   7 1179.19 154.910 126
  -3  -2  -7 1233.72 152.746 104
  -3  -2  -7 1467.10 171.608  33
   3   2   7 902.799 134.711 125
  -3  -2  -8 9414.26 476.015 114
  -3  -2  -8 10571.6 504.779  33
   3   2   8 8797.96 460.032 125
   3   2   8 8922.32 473.435  41
  -3  -2  -8 9336.11 478.800 135
   3   2   8 8586.66 462.625 126
   3   2   8 9286.90 477.892 131
  -3  -2  -9 647.895 119.496 114
  -3  -2  -9 591.485 116.287 135
   3   2   9 525.589 109.262 126
  -3  -2  -9 394.213 98.9450  33
   3   2   9 606.128 112.815 125
   3   2   9 554.918 113.956 131
  -3  -2 -10 5469.19 327.831 114
  -3  -2 -10 5475.33 333.828 135
   3   2  10 5505.19 324.451 125
   3   2  10 5326.58 328.404 131
   3   2  10 5107.23 324.016 126
  -3  -2 -10 5678.23 341.572  33
  -3  -2 -11 784.490 108.189 114
   3   2  11 745.452 110.405 131
   3   2  11 860.636 115.801 126
  -3  -2 -11 867.621 117.762  33
   3   2  12 22.9188 26.1802 126
   3   2  12 31.4157 32.9569 131
  -3  -2 -12 64.6886 32.7806  33
   3   3 -15 206.117 52.2160 144
   3   3 -15 132.378 44.9766  36
  -3  -3  15 146.971 47.7848 131
  -3  -3  15 194.366 51.9245 127
  -3  -3  14 709.967 107.346 127
  -3  -3  14 488.816 92.6203 131
   3   3 -14 654.156 101.921 144
   3   3 -14 501.902 95.3615  36
  -3  -3  13 6604.76 371.445 131
  -3  -3  13 6762.31 380.813  97
   3   3 -13 6092.34 353.090  39
  -3  -3  13 6514.11 358.851 147
   3   3 -13 6644.15 366.008 144
   3   3 -13 6264.62 362.198  36
   3   3 -13 6916.09 369.929 137
  -3  -3  13 6741.04 376.211 127
   3   3 -13 6591.06 355.482 115
   3   3 -12 2744.29 229.441 105
  -3  -3  12 2833.94 242.573  97
   3   3 -12 2909.18 244.102  39
  -3  -3  12 2445.30 221.371 147
   3   3 -12 2764.73 237.530  36
   3   3 -12 2520.73 223.568 137
   3   3 -12 2662.39 226.873 115
  -3  -3  11 25038.6 896.123  97
   3   3 -11 25597.2 899.490  36
   3   3 -11 23779.7 865.919 137
  -3  -3  11 24596.1 882.166 147
   3   3 -11 24547.7 871.717 105
   3   3 -11 23054.2 859.589 115
   3   3 -10 15347.5 630.633 105
  -3  -3  10 15691.9 648.359  97
  -3  -3  10 16821.7 660.573  21
   3   3 -10 16116.8 652.112  36
   3   3 -10 16641.6 645.286 137
   3   3 -10 15198.6 627.585  20
   3   3 -10 16514.7 649.718 115
   3   3  -9 6323.84 357.974  36
   3   3  -9 7104.95 366.062 105
  -3  -3   9 6301.52 359.443  97
  -3  -3   9 7207.45 372.318  21
   3   3  -9 7019.63 362.492  18
   3   3  -9 6961.34 368.823 115
  -3  -3   8 33877.2 1114.82  89
  -3  -3   8 39103.9 1140.32  97
   3   3  -8 38477.5 1125.66  18
  -3  -3   8 34918.5 1111.75  25
   3   3  -8 37970.5 1125.22 105
  -3  -3   8 38625.9 1133.48  21
   3   3  -8 36221.5 1108.23 107
   3   3  -7 644.047 92.1252 107
   3   3  -7 679.986 94.1212 105
  -3  -3   7 870.749 107.517  97
  -3  -3   7 699.503 95.3094  25
  -3  -3   7 563.583 90.1151  89
  -3  -3   7 750.472 98.8583  79
  -3  -3   7 738.755 100.165  21
   3   3  -7 785.799 100.157  18
  -3  -3   6 61495.5 1599.97  89
  -3  -3   6 57477.7 1575.92  25
  -3  -3   6 63146.5 1597.60  79
   3   3  -6 58618.6 1576.57 105
   3   3  -6 54255.2 1568.36  11
   3   3  -6 56450.9 1577.09 107
  -3  -3   6 52990.3 1569.43  21
   3   3  -6 64126.7 1589.86  18
   3   3  -5 69246.3 1865.37 107
  -3  -3   5 72263.0 1884.23  74
   3   3  -5 69309.5 1871.81  11
   3   3  -5 75414.2 1871.50  18
  -3  -3   4 3109.00 176.087  93
  -3  -3   4 3261.16 186.322  85
  -3  -3   4 3390.65 187.537  76
  -3  -3   4 3506.67 189.406  74
   3   3  -4 3131.57 184.054  11
   3   3  -4 3136.65 179.559  61
   3   3  -4 3329.20 177.492  18
  -3  -3   3 29677.4 882.520  93
  -3  -3   3 30790.7 890.060  85
  -3  -3   3 31077.8 887.674  76
   3   3  -3 30084.7 890.009  11
   3   3  -3 30938.4 888.684  61
  -3  -3   2 22493.4 674.407  93
  -3  -3   2 21471.0 659.751  88
  -3  -3   2 22029.1 674.452  85
  -3  -3   2 23637.4 660.062  23
  -3  -3   2 22056.5 667.016  76
  -3  -3   2 22764.4 675.061  68
  -3  -3   2 22588.8 664.187  67
   3   3  -2 20343.5 659.773  11
  -3  -3   1 1645.47 123.284  85
   3   3  -1 1452.80 118.497 101
  -3  -3   1 1719.21 128.165  77
  -3  -3   1 1623.90 120.291  68
  -3  -3   1 1859.63 121.024  67
   3   3  -1 1616.96 122.133  61
   3   3  -1 1569.97 121.479  11
  -3  -3   1 1430.65 117.046  88
   3   3   0 302.594 56.1319 101
  -3  -3   0 277.794 50.6988  24
  -3  -3   0 308.574 55.9849  17
  -3  -3   0 282.088 51.1869  23
  -3  -3   0 271.621 53.1698  77
  -3  -3   0 343.519 55.5303  68
   3   3   0 265.949 51.8659  61
   3   3   0 319.370 55.4853  11
  -3  -3   0 219.894 49.3996  88
   3   3   1 1340.77 116.029  11
   3   3   1 1458.27 124.776 101
  -3  -3  -1 1606.40 130.401  77
  -3  -3  -1 1584.58 130.851 104
  -3  -3  -1 1337.49 116.547  24
  -3  -3  -1 1564.04 125.713  23
   3   3   1 1613.60 122.653  61
  -3  -3  -1 1776.36 138.555  88
   3   3   1 1599.90 130.573   1
  -3  -3  -1 1525.70 125.932  17
  -3  -3  -2 32239.8 970.991 104
   3   3   2 33884.3 970.570 101
  -3  -3  -2 31640.6 966.625  88
  -3  -3  -2 32643.4 962.181  24
  -3  -3  -2 33913.6 970.072  23
   3   3   2 29798.2 944.234  71
  -3  -3  -2 32451.7 958.495  77
  -3  -3  -2 33961.8 975.048  17
  -3  -3  -3 31826.8 997.115 104
  -3  -3  -3 31784.2 982.545 102
   3   3   3 33095.4 989.952 101
  -3  -3  -3 32998.2 993.196  88
  -3  -3  -3 31731.3 985.938  24
   3   3   3 34941.8 999.027  12
  -3  -3  -3 33059.5 991.866  23
  -3  -3  -3 31147.1 980.254  17
  -3  -3  -4 38151.6 1145.27 102
   3   3   4 36608.9 1126.94 101
  -3  -3  -4 37449.8 1149.87 104
  -3  -3  -4 37218.2 1129.87  88
  -3  -3  -4 38298.0 1149.29  24
   3   3   4 39402.8 1157.09  12
  -3  -3  -4 36476.6 1132.54  23
  -3  -3  -4 37408.0 1136.51  17
  -3  -3  -5 21902.9 780.078 104
  -3  -3  -5 21061.7 770.902 102
   3   3   5 20999.0 753.163 101
  -3  -3  -5 20369.1 765.415  24
  -3  -3  -5 20776.6 763.667  23
  -3  -3  -5 23785.9 815.727  22
  -3  -3  -5 21316.8 762.459  17
   3   3   5 23735.4 805.528  12
  -3  -3  -6 6181.12 358.880 114
  -3  -3  -6 5292.12 337.064  33
  -3  -3  -6 5737.95 347.117 102
   3   3   6 5042.92 338.781  41
  -3  -3  -6 6411.75 362.421 104
  -3  -3  -6 6241.86 365.262  24
   3   3   6 5818.40 357.806  12
  -3  -3  -6 5384.59 336.064  23
  -3  -3  -6 5538.04 341.293 135
   3   3   6 5386.83 341.681 131
   3   3   6 5871.89 355.780 126
   3   3   6 5543.03 336.975 125
  -3  -3  -7 77.0338 50.0671 114
  -3  -3  -7 15.0229 43.0569 104
   3   3   7 32.8180 47.0282  41
   3   3   7 15.6208 47.8599 131
  -3  -3  -7 92.5333 52.8276 135
   3   3   7 47.4978 45.3768 126
   3   3   7 58.7295 57.3421 125
  -3  -3  -7 46.5931 44.5127  33
  -3  -3  -8 1354.51 170.541 114
   3   3   8 1350.21 174.680  41
  -3  -3  -8 1146.39 155.163 104
  -3  -3  -8 1383.45 172.993 135
   3   3   8 1268.16 166.609 131
   3   3   8 1595.02 181.205 125
   3   3   8 1153.14 159.081 126
  -3  -3  -8 1201.91 165.345  33
  -3  -3  -9 56705.4 1711.57 114
   3   3   9 61662.9 1745.47 131
  -3  -3  -9 58214.5 1726.07 135
   3   3   9 55072.8 1717.82  41
   3   3   9 60637.3 1742.31 126
  -3  -3  -9 60039.5 1735.95  33
   3   3  10 1417.11 156.931  41
  -3  -3 -10 1058.90 139.266 135
   3   3  10 1214.90 146.296 131
   3   3  10 1425.88 157.112 126
  -3  -3 -10 1329.92 152.020 114
  -3  -3 -10 1143.97 143.002  33
  -3  -3 -11 4239.52 241.619 114
   3   3  11 4412.25 250.251 126
   3   3  11 3942.32 238.317 131
  -3  -3 -11 3741.90 232.692  33
  -3  -3 -12 351.709 55.9449  33
   3   3  12 483.444 64.8484 131
   3   4 -15 4329.69 231.168  39
   3   4 -15 4812.42 241.156 144
   3   4 -15 5139.13 252.120  36
  -3  -4  15 5111.22 252.170 131
  -3  -4  15 5150.85 252.267 127
   3   4 -14 5742.12 312.223  39
   3   4 -14 5804.23 308.688 144
   3   4 -14 5705.01 303.803 137
  -3  -4  14 6323.30 326.809 131
  -3  -4  14 6310.95 326.682 127
   3   4 -14 5885.84 316.946  36
  -3  -4  13 588.259 108.259  97
   3   4 -13 524.747 106.100  39
   3   4 -13 750.046 116.123 144
   3   4 -13 743.448 114.023 137
   3   4 -13 640.076 110.961  36
  -3  -4  13 516.220 101.924 127
  -3  -4  12 7711.71 418.049  97
   3   4 -12 7246.47 407.684  39
   3   4 -12 7645.09 403.364 144
   3   4 -12 7701.21 414.470  36
   3   4 -12 7007.10 384.469 137
   3   4 -12 7678.57 409.644 115
   3   4 -11 12965.2 575.060 115
   3   4 -11 13240.3 576.416 105
  -3  -4  11 11993.0 569.465  97
  -3  -4  11 12836.7 571.631 147
   3   4 -10 50769.4 1564.87 105
  -3  -4  10 54692.4 1604.49  97
   3   4 -10 55588.8 1602.42  36
  -3  -4  10 50585.5 1567.58  94
   3   4 -10 55503.5 1598.93 115
  -3  -4   9 7761.22 398.699  25
   3   4  -9 7081.60 377.319 105
  -3  -4   9 7041.52 387.233  97
  -3  -4   9 7686.35 399.071  21
   3   4  -9 7591.37 385.562  18
   3   4  -9 7530.77 395.963  36
   3   4  -9 7495.16 392.669 115
   3   4  -8 1001.36 127.044 107
   3   4  -8 880.802 117.475 105
  -3  -4   8 1173.92 139.172  97
  -3  -4   8 1009.08 127.988  25
  -3  -4   8 898.967 123.236  89
  -3  -4   8 1441.75 153.776  79
   3   4  -8 1097.26 127.232  18
  -3  -4   8 981.933 126.945  21
   3   4  -7 46764.4 1354.01 105
  -3  -4   7 46834.3 1376.61  97
  -3  -4   7 46507.2 1357.42  25
   3   4  -7 46602.4 1361.30 107
  -3  -4   7 49424.5 1385.77  89
  -3  -4   7 44241.2 1361.97  79
   3   4  -7 52105.7 1372.52  18
  -3  -4   7 48067.8 1374.98  21
   3   4  -6 12491.9 484.948 107
  -3  -4   6 13050.7 500.677  89
  -3  -4   6 13913.8 511.455  79
   3   4  -6 11968.4 476.342  11
   3   4  -6 14144.2 490.769  18
  -3  -4   6 12186.5 477.533  25
   3   4  -5 171.876 50.7649   1
  -3  -4   5 109.776 39.9923  85
  -3  -4   5 137.143 46.5554  74
   3   4  -5 130.148 42.1465  11
   3   4  -5 115.905 41.2135 107
   3   4  -5 160.249 43.8490  18
   3   4  -4 156.884 42.9222  11
   3   4  -4 44.3864 26.6268 107
  -3  -4   4 32.8274 25.1969  76
  -3  -4   4 16.7660 24.0804  74
   3   4  -4 65.1885 31.8652  61
   3   4  -4 66.1430 33.9839   1
   3   4  -4 212.114 46.3113  18
   3   4  -3 9562.29 400.761   1
  -3  -4   3 9990.30 378.316  93
  -3  -4   3 9765.51 381.319  85
  -3  -4   3 10152.3 386.816  76
  -3  -4   3 9271.17 375.282  74
  -3  -4   3 9274.49 379.848  68
  -3  -4   3 9506.00 380.793  67
   3   4  -3 9663.94 384.510  61
   3   4  -3 9278.40 377.460  11
  -3  -4   2 291271. 7166.88  88
  -3  -4   2 306359. 7192.66  85
  -3  -4   2 286234. 7176.08  77
  -3  -4   2 308066. 7177.45  76
  -3  -4   2 292599. 7182.70  68
  -3  -4   2 291635. 7175.48  67
   3   4  -2 300643. 7179.83  61
   3   4  -2 280991. 7178.30  11
   3   4  -2 304977. 7214.91   1
   3   4  -1 1491.69 139.440   1
  -3  -4   1 1917.79 145.601  88
  -3  -4   1 1635.14 133.121  68
  -3  -4   1 1827.53 136.822  67
   3   4  -1 1734.66 140.098  61
  -3  -4   1 1651.91 130.028  17
  -3  -4   1 1956.79 151.033  77
   3   4  -1 1694.15 138.035  11
   3   4   0 8236.79 357.146 101
  -3  -4   0 8545.74 348.956  23
  -3  -4   0 8426.04 365.769  77
  -3  -4   0 7555.15 341.121  68
   3   4   0 9419.98 368.820  61
  -3  -4   0 8505.84 367.789  88
   3   4   0 9379.99 371.981  11
  -3  -4   0 7977.34 349.449  17
   3   4   0 9477.75 389.658   1
  -3  -4  -1 148.029 44.8665  17
   3   4   1 72.8178 32.7700 101
  -3  -4  -1 67.5961 34.7572  77
  -3  -4  -1 121.873 43.2620  23
   3   4   1 114.687 41.4631  71
   3   4   1 177.336 50.1436  61
   3   4   1 71.5803 36.3261  11
  -3  -4  -1 48.9583 35.2414  88
  -3  -4  -2 28199.3 870.594 104
   3   4   2 28558.8 859.599 101
  -3  -4  -2 26575.2 862.999  88
  -3  -4  -2 24051.5 828.062  24
  -3  -4  -2 24818.2 836.396  23
  -3  -4  -2 28149.1 867.675  77
   3   4   2 26333.1 857.640  71
   3   4   2 26390.9 837.985  11
  -3  -4  -2 27527.0 862.662  17
  -3  -4  -3 10327.8 440.049 102
  -3  -4  -3 9593.61 439.161  88
  -3  -4  -3 9687.92 435.504  24
  -3  -4  -3 9537.42 432.438  23
   3   4   3 9408.89 431.576  71
   3   4   3 9445.28 424.148 101
  -3  -4  -3 10933.2 463.323 104
  -3  -4  -3 10430.6 442.813  77
  -3  -4  -3 9935.09 442.632  17
  -3  -4  -4 11150.9 487.786 104
  -3  -4  -4 10261.1 463.709 102
  -3  -4  -4 10206.9 464.334  88
  -3  -4  -4 10022.5 464.297  24
  -3  -4  -4 10623.4 473.120  23
   3   4   4 9142.79 459.865 131
   3   4   4 10023.9 473.500 126
   3   4   4 9739.56 483.983  59
  -3  -4  -4 10085.4 467.255  17
   3   4   5 53122.6 1668.39  59
  -3  -4  -5 55145.9 1652.46 104
  -3  -4  -5 58666.7 1662.26 102
   3   4   5 56228.4 1676.34  41
  -3  -4  -5 52144.4 1641.89  24
  -3  -4  -5 55816.7 1653.13  23
  -3  -4  -5 60167.8 1710.25  22
   3   4   5 56877.7 1669.60 131
  -3  -4  -5 54152.7 1642.55  17
   3   4   5 60031.1 1687.01 126
  -3  -4  -6 20231.4 773.399 104
   3   4   6 18685.6 773.600  59
  -3  -4  -6 19965.8 768.361 102
  -3  -4  -6 19490.5 756.417 135
   3   4   6 19582.4 782.121  41
   3   4   6 21148.8 792.158 131
   3   4   6 19595.7 774.802 126
  -3  -4  -7 172.353 70.1132 114
  -3  -4  -7 78.1266 58.7954 104
   3   4   7 218.614 75.2300  41
  -3  -4  -7 154.189 62.6457 135
   3   4   7 224.340 73.7698 131
   3   4   7 356.757 91.3724 126
  -3  -4  -7 274.745 81.1123  33
  -3  -4  -8 2327.78 217.110 104
   3   4   8 2557.60 231.228 131
   3   4   8 2238.83 224.071  41
  -3  -4  -8 2546.72 228.235 114
  -3  -4  -8 2513.35 225.530 135
   3   4   8 2555.90 231.276 126
  -3  -4  -8 2427.95 221.602  33
  -3  -4  -9 9575.29 450.385 114
   3   4   9 8970.61 449.643  41
  -3  -4  -9 8448.72 425.786  33
  -3  -4  -9 9069.01 440.859 135
   3   4   9 8855.29 440.606 131
   3   4   9 8919.83 445.140 126
  -3  -4 -10 147.855 53.9098  33
   3   4  10 218.118 64.9114 131
  -3  -4 -10 241.985 64.6764 114
   3   4  10 359.084 77.0474  41
   3   4  11 1768.63 136.415  41
  -3  -4 -11 1656.28 129.059 114
  -3  -4 -11 1681.24 131.178  33
   3   5 -15 77.5167 31.5362  39
   3   5 -15 89.2537 34.1381  36
  -3  -5  15 94.3063 36.0638 131
  -3  -5  15 88.7558 36.2840 127
   3   5 -14 9517.99 409.435  39
   3   5 -14 8696.83 390.617  36
  -3  -5  14 9463.85 410.961 131
  -3  -5  14 8994.92 396.309 127
   3   5 -13 845.938 122.006  36
   3   5 -13 958.161 132.429  39
  -3  -5  13 834.762 121.969 127
  -3  -5  12 8490.85 437.848  97
  -3  -5  12 8230.27 433.595  94
   3   5 -12 8878.20 450.660  39
   3   5 -12 8737.55 435.551  36
   3   5 -12 8392.82 430.032 115
  -3  -5  11 1101.09 153.375  97
  -3  -5  11 1212.66 159.846  94
   3   5 -11 1081.38 146.567  36
   3   5 -11 1277.71 161.414 115
   3   5 -10 28.4697 30.8370 105
  -3  -5  10 45.1479 51.5453  97
  -3  -5  10-14.9741 39.7279  94
   3   5 -10 98.8762 52.9975  36
   3   5 -10 14.5168 38.5145 115
   3   5  -9 30869.8 1015.24 105
  -3  -5   9 30700.7 1034.30  97
  -3  -5   9 30635.3 1028.01  25
  -3  -5   9 31544.4 1042.84  89
  -3  -5   9 30562.3 1037.14  21
   3   5  -9 31401.1 1029.81 115
   3   5  -8 22690.7 802.420 105
  -3  -5   8 22802.9 822.870  97
  -3  -5   8 24623.1 828.504  25
  -3  -5   8 26245.7 855.464  89
  -3  -5   8 22788.2 833.694  80
  -3  -5   8 24421.7 850.216  79
   3   5  -8 23354.0 820.763 115
  -3  -5   8 22304.2 820.101  21
   3   5  -8 23431.4 835.397  48
  -3  -5   7 3629.47 247.761  89
  -3  -5   7 3264.53 239.530  79
  -3  -5   7 3508.72 242.264  21
  -3  -5   6 29502.4 888.883  25
  -3  -5   6 26224.0 890.527  79
  -3  -5   6 27074.0 898.432  74
   3   5  -6 27193.4 872.605 107
   3   5  -5 17943.9 661.289   1
  -3  -5   5 18252.5 633.456  85
  -3  -5   5 17312.1 630.336  76
  -3  -5   5 18097.1 648.247  74
   3   5  -5 16757.5 626.703  11
   3   5  -4 3466.79 236.230   1
  -3  -5   4 3243.73 213.885  76
  -3  -5   4 3517.06 221.396  85
  -3  -5   4 3396.47 221.320  74
  -3  -5   4 3439.70 223.272  68
   3   5  -4 3302.02 217.162  11
   3   5  -4 3431.50 223.545  61
   3   5  -3 11579.1 487.621   1
   3   5  -3 11935.2 469.148  11
  -3  -5   3 10918.8 442.372  93
  -3  -5   3 10984.7 453.742  85
  -3  -5   3 11848.0 469.890  68
  -3  -5   3 11526.1 465.799  67
   3   5  -3 11082.0 463.044  61
   3   5  -2 254934. 6116.59   1
   3   5  -2 246597. 6082.62  61
  -3  -5   2 249124. 6075.68  85
  -3  -5   2 238650. 6066.81  77
  -3  -5   2 242645. 6069.28  76
  -3  -5   2 251341. 6085.12  68
  -3  -5   2 256423. 6080.96  67
   3   5  -2 236277. 6071.49  11
   3   5  -1 48125.8 1427.41   1
  -3  -5   1 49489.9 1398.72  88
  -3  -5   1 48187.4 1395.93  68
  -3  -5   1 50728.7 1395.86  67
   3   5  -1 50234.0 1407.56  61
   3   5  -1 48869.9 1401.02  11
  -3  -5   1 49126.6 1412.56  77
   3   5   0 2856.97 213.800   1
  -3  -5   0 2478.05 194.622  77
  -3  -5   0 2653.23 201.464  88
  -3  -5   0 2453.64 186.713  68
   3   5   0 2509.88 191.266  11
  -3  -5   0 2421.60 184.559  17
   3   5   0 2733.75 196.236  61
  -3  -5  -1 20000.7 700.788  17
  -3  -5  -1 19179.7 708.872  88
  -3  -5  -1 18788.2 701.269  77
  -3  -5  -1 20140.6 694.636  68
   3   5   1 21288.7 712.900  11
  -3  -5  -2 12804.4 535.069  88
  -3  -5  -2 11479.8 493.064  23
  -3  -5  -2 12503.2 524.452  77
   3   5   2 11865.8 519.863  71
  -3  -5  -2 12545.4 521.009  17
  -3  -5  -3 423.544 89.3545 104
  -3  -5  -3 510.656 98.5361  88
  -3  -5  -3 413.205 86.7964  23
  -3  -5  -3 358.134 80.6172  77
   3   5   3 592.712 106.043  71
   3   5   3 613.383 114.306  59
   3   5   3 335.210 84.8243 131
   3   5   3 385.326 89.9349  53
  -3  -5  -3 368.637 86.8097  17
  -3  -5  -4 1503.00 174.501 104
  -3  -5  -4 1511.73 167.276 102
   3   5   4 1359.71 174.123  59
  -3  -5  -4 1692.99 183.953  88
  -3  -5  -4 1565.86 172.980  23
   3   5   4 1712.47 187.167  41
   3   5   4 1369.76 171.735  53
   3   5   4 1554.48 176.864 126
   3   5   4 1707.50 188.594 131
  -3  -5  -4 1690.26 184.123  17
  -3  -5  -5 3299.61 265.907 104
  -3  -5  -5 2971.87 245.856 102
   3   5   5 2865.10 260.748  59
   3   5   5 2977.77 256.992  41
   3   5   5 3387.57 268.278  53
   3   5   5 2894.81 251.752 126
   3   5   5 3061.42 259.682 131
   3   5   6 12777.6 595.061 131
   3   5   6 13287.5 614.607  59
  -3  -5  -6 13940.0 615.232 104
  -3  -5  -6 14032.8 605.163 102
   3   5   6 13255.6 609.755  41
   3   5   6 12949.0 597.087 126
  -3  -5  -7 10531.6 500.089 114
   3   5   7 9087.16 480.551 131
   3   5   7 9842.52 499.746  41
  -3  -5  -7 9944.21 494.696 104
  -3  -5  -7 10139.4 484.548 135
   3   5   7 9810.50 491.785 126
   3   5   7 10152.5 504.314  59
  -3  -5  -8 9445.53 462.268 114
   3   5   8 9016.34 455.154 131
  -3  -5  -8 10243.1 472.544 104
   3   5   8 9341.29 469.784  41
  -3  -5  -8 10371.8 468.706 135
   3   5   9 12.0560 34.5474  41
  -3  -5  -9-22.4068 43.7506 114
   3   5   9 34.4740 41.2790 131
  -3  -5  -9 10.9141 35.4627 135
  -3  -5 -10 137.617 45.6896 114
   3   5  10 157.200 50.1713  41
  -3  -6  15 223.460 46.1965 131
   3   6 -15 287.371 51.1835  32
   3   6 -15 274.152 49.7565  57
   3   6 -14 3398.59 215.783  39
  -3  -6  14 3769.92 225.814 131
  -3  -6  14 3866.47 220.151 127
   3   6 -13 1276.88 143.504  39
  -3  -6  13 1338.34 143.708 127
  -3  -6  12 4063.54 284.525  97
   3   6 -12 4429.30 292.614  39
  -3  -6  11 237.891 74.2075  97
  -3  -6  11 381.854 92.4393  94
   3   6 -11 354.194 93.5301  39
   3   6 -11 412.339 97.3335  38
  -3  -6  10 6965.59 395.143  97
  -3  -6  10 6842.37 396.640  94
   3   6 -10 6853.82 401.939  38
   3   6 -10 6656.30 380.537 115
   3   6  -9 20619.0 786.392 115
  -3  -6   9 21603.9 808.315  97
  -3  -6   9 22241.6 841.263  80
  -3  -6   9 22399.7 840.279  79
  -3  -6   9 21423.7 808.557  89
   3   6  -9 22458.5 835.681  38
   3   6  -9 21408.2 808.906  48
  -3  -6   8 57.0419 40.8747  21
  -3  -6   8 28.2669 34.2413  97
  -3  -6   8-14.2864 30.9602  89
  -3  -6   8 46.7971 41.3944  80
  -3  -6   8 107.618 52.6643  79
   3   6  -8 102.588 54.9934  48
  -3  -6   7 2817.85 228.420  89
  -3  -6   7 3035.83 244.433  79
  -3  -6   7 3024.68 233.138  21
   3   6  -7 2662.97 229.340  48
   3   6  -6 19884.0 746.752  48
  -3  -6   6 19432.4 740.074  79
  -3  -6   6 20348.0 746.585  74
   3   6  -6 21295.0 753.728  35
  -3  -6   6 19691.5 721.803  21
   3   6  -6 20457.9 728.448 116
  -3  -6   5 11583.5 497.831  76
  -3  -6   5 12245.5 518.024  74
   3   6  -5 12241.7 540.924   1
   3   6  -4 14096.4 566.332  11
  -3  -6   4 14599.1 566.491  85
  -3  -6   4 14444.3 569.466  76
  -3  -6   4 14934.0 582.992  74
  -3  -6   4 14752.7 581.938  68
  -3  -6   4 14221.8 585.783  67
   3   6  -4 14624.1 608.722   1
  -3  -6   3 41559.8 1246.35  85
   3   6  -3 41978.7 1257.82  11
  -3  -6   3 42170.6 1254.64  76
   3   6  -3 44284.4 1318.99   1
  -3  -6   3 41225.8 1260.11  68
  -3  -6   3 40094.6 1254.74  67
  -3  -6   2 3188.72 225.630  85
  -3  -6   2 2877.20 217.096  77
   3   6  -2 2888.24 236.117   1
  -3  -6   2 2431.03 201.745  76
  -3  -6   2 2998.94 224.351  68
  -3  -6   2 2870.72 220.333  67
   3   6  -2 2672.33 210.769  11
  -3  -6   1 21012.6 734.225  88
  -3  -6   1 21195.8 751.411  77
  -3  -6   1 19196.9 722.427  68
  -3  -6   1 19696.5 723.596  67
   3   6  -1 20047.6 763.082   1
   3   6  -1 21322.5 745.905  11
   3   6   0-14.3821 26.9848   1
  -3  -6   0 39.0796 39.9089  88
  -3  -6   0 53.7837 35.6755  77
  -3  -6   0 25.4946 23.9185  68
   3   6   0 25.9646 31.4451  11
   3   6   1 2195.34 210.111  59
   3   6   1 2633.91 219.581  42
  -3  -6  -1 2774.78 228.567  88
  -3  -6  -1 2396.76 214.174  77
  -3  -6  -1 2350.38 206.571  68
   3   6   1 2441.44 221.713  53
  -3  -6  -1 2583.83 212.902  17
  -3  -6  -2 2214.44 209.494  17
   3   6   2 2476.67 231.705  59
  -3  -6  -2 2418.43 216.314 104
   3   6   2 2547.18 220.817  42
  -3  -6  -2 2660.58 232.952  88
  -3  -6  -2 2482.60 223.800  77
   3   6   2 2629.34 237.376  53
  -3  -6  -3 17729.8 707.221 104
   3   6   3 18430.1 702.840  42
  -3  -6  -3 17673.9 716.108  88
  -3  -6  -3 18043.9 714.429  77
  -3  -6  -3 17303.6 708.135  17
   3   6   3 16674.5 718.214  59
   3   6   3 17018.5 716.881  53
  -3  -6  -4 28743.9 994.337 104
  -3  -6  -4 28687.4 997.103  88
   3   6   4 26916.9 987.757  53
   3   6   4 26531.0 1000.35  59
  -3  -6  -5 21918.5 846.803 104
   3   6   5 23120.8 856.574  41
  -3  -6  -5 23436.0 846.021 102
   3   6   5 21580.3 863.041  59
  -3  -6  -6 5169.08 329.478 114
  -3  -6  -6 5244.24 343.199 104
   3   6   6 4837.55 340.603  59
  -3  -6  -6 5694.67 346.837 102
   3   6   6 5205.02 338.578  41
  -3  -6  -7 9110.29 443.532 114
  -3  -6  -7 9325.76 456.429 104
   3   6   7 9093.05 454.879  41
   3   6   7 9059.36 456.270  59
  -3  -6  -8 33.5138 36.3063 114
  -3  -6  -8 46.1053 43.2525 104
   3   6   8 23.8062 31.5883  41
  -3  -6  -9 100.336 41.5888 114
   3   6   9 134.068 47.5020  41
   3   7 -14 8757.33 354.140  39
   3   7 -14 9572.34 373.922  57
  -3  -7  14 9722.72 371.743 131
   3   7 -13 3448.69 223.142  39
   3   7 -13 3947.37 246.373  57
   3   7 -12 1540.47 158.715  39
   3   7 -12 1566.02 161.332  38
  -3  -7  11 6578.87 379.216  94
   3   7 -11 6842.57 368.531  39
   3   7 -11 6305.30 368.853  38
  -3  -7  10 22688.7 811.175  97
  -3  -7  10 19717.2 790.874  94
   3   7 -10 21356.9 812.857  38
  -3  -7   9 6078.44 363.536  97
  -3  -7   9 5933.72 363.035  89
   3   7  -9 6191.07 379.005  38
  -3  -7   8 6676.17 385.478  97
  -3  -7   8 6907.47 394.728  89
   3   7  -8 7885.85 431.222  38
  -3  -7   7 788.128 129.120  89
  -3  -7   7 844.430 137.450  79
   3   7  -7 898.058 138.827  38
   3   7  -7 998.152 139.920  35
  -3  -7   6 24654.6 883.777  74
   3   7  -6 25014.1 885.647  38
   3   7  -6 25565.8 884.147  35
   3   7  -5 468.789 102.364  40
  -3  -7   5 572.444 103.085  76
  -3  -7   5 452.391 98.2839  74
   3   7  -5 479.778 99.8858  35
   3   7  -5 827.862 138.755   1
   3   7  -5 651.149 127.060   6
   3   7  -4 5593.25 362.199   6
   3   7  -4 5637.95 358.657  40
  -3  -7   4 6063.02 351.729  76
  -3  -7   4 5644.76 344.709  74
  -3  -7   4 6914.30 378.731  68
   3   7  -4 5665.25 342.094  35
   3   7  -4 5918.47 377.992   1
   3   7  -3 4889.89 331.570  40
  -3  -7   3 5250.41 319.860  85
  -3  -7   3 4713.87 311.268  76
  -3  -7   3 5419.18 332.763  74
  -3  -7   3 5878.70 348.800  68
   3   7  -3 5007.28 319.209  11
   3   7  -3 5621.08 329.651  35
   3   7  -3 5192.54 347.206   6
   3   7  -3 5430.95 358.062   1
   3   7  -2 54471.6 1555.33  46
   3   7  -2 49198.4 1544.95   6
   3   7  -2 50600.4 1519.58  42
   3   7  -2 51987.5 1528.37  11
   3   7  -2 47424.5 1524.17  40
  -3  -7   2 48986.8 1501.13  85
  -3  -7   2 49188.2 1508.95  77
  -3  -7   2 50839.0 1516.05  76
  -3  -7   2 51248.6 1535.16  68
   3   7  -2 53073.9 1589.80   1
   3   7  -1 10514.5 509.348  46
   3   7  -1 10787.3 532.894   1
   3   7  -1 11175.7 508.224  42
  -3  -7   1 9752.83 490.269  77
  -3  -7   1 10423.8 503.286  68
   3   7  -1 9954.01 508.355   6
   3   7   0 2877.97 251.475  46
   3   7   0 2853.25 243.322  42
  -3  -7   0 3110.37 252.006  88
  -3  -7   0 3000.14 254.158  77
   3   7   0 3111.15 259.314  53
   3   7   1 6105.24 370.017  42
  -3  -7  -1 6083.14 376.099  88
  -3  -7  -1 5906.52 374.992  77
   3   7   1 6507.24 394.962  53
  -3  -7  -2 560.563 110.573 104
   3   7   2 567.564 111.941  42
  -3  -7  -2 429.599 100.189  88
  -3  -7  -2 568.903 112.205  77
   3   7   2 404.966 100.645  59
   3   7   2 255.135 87.0399  53
  -3  -7  -3 456.860 101.141 104
  -3  -7  -3 234.811 77.3275  88
   3   7   3 242.920 82.1589  59
   3   7   3 330.606 84.8073  42
   3   7   3 171.100 72.0485  53
  -3  -7  -4 2166.88 217.671 104
  -3  -7  -4 2360.01 230.773  88
   3   7   4 2298.51 232.221  59
   3   7   4 2108.16 219.888  53
  -3  -7  -5 2800.30 241.428 104
   3   7   5 2727.40 247.405  59
  -3  -7  -6 2119.53 190.769 114
   3   7   6 2132.99 203.963  59
  -3  -7  -6 1895.30 191.237 104
  -3  -7  -7 3003.45 207.193 114
   3   7   7 2565.48 205.565  59
  -3  -7  -7 2461.33 198.828 104
   3   7   7 2953.06 214.429  46
   3   7   7 2339.62 190.216  41
  -3  -7  -8 8780.71 352.372 114
   3   7   8 8017.71 345.574  41
  -3  -7  -8 8507.87 348.504 141
   3   7   8 8309.15 354.330  59
   3   8 -14 2085.64 131.807  57
  -3  -8  14 2216.79 131.660 131
   3   8 -13 22127.3 709.986  57
   3   8 -12 2171.81 178.728  38
   3   8 -12 2417.98 191.285  57
   3   8 -11 2718.84 219.726  38
   3   8 -11 2353.43 208.037  57
   3   8 -10 806.957 127.305  38
   3   8 -10 829.794 128.001  57
   3   8  -9 30.7103 44.0015  38
   3   8  -9-14.7011 39.0023  57
   3   8  -8 11073.2 530.013  38
   3   8  -8 10517.3 506.611  35
  -3  -8   7 2765.63 236.463  89
   3   8  -7 2029.77 209.119  38
   3   8  -7 2450.20 224.512  35
  -3  -8   6 1934.97 199.191  89
   3   8  -6 2304.28 215.507  35
   3   8  -5 3413.43 283.536  40
   3   8  -5 3715.84 280.357  35
   3   8  -4 1671.98 198.065  40
  -3  -8   4 2009.44 203.735  76
   3   8  -4 2236.29 234.698   6
   3   8  -4 1914.51 197.581  35
   3   8  -3 7024.50 401.042  42
   3   8  -3 6327.31 403.339  40
  -3  -8   3 7370.87 405.201  85
  -3  -8   3 6916.96 400.745  76
   3   8  -3 7772.27 444.800   6
   3   8  -3 7920.14 411.655  35
   3   8  -2 113626. 3005.42  42
   3   8  -2 107131. 3007.48  40
  -3  -8   2 113539. 3000.91  85
  -3  -8   2 114220. 3012.64  76
   3   8  -2 106099. 3019.46   6
   3   8  -1 14316.0 630.666  46
   3   8  -1 14189.5 622.661  42
   3   8  -1 13767.9 624.575  40
  -3  -8   1 14393.3 624.381  85
   3   8   0 792.234 136.138  46
   3   8   0 1123.48 158.150  42
  -3  -8   0 1180.55 161.243  88
   3   8   0 907.546 143.727  53
   3   8   1 119.638 58.6322  46
   3   8   1 222.249 75.0208  42
  -3  -8  -1 133.176 62.5473  88
   3   8   1 118.027 63.3488  53
   3   8   2 2447.66 236.812  46
   3   8   2 2286.09 226.724  59
   3   8   2 2641.65 234.452  42
  -3  -8  -2 2713.55 247.939  88
   3   8   2 2548.93 240.097  53
   3   8   3 14210.3 627.106  46
   3   8   3 13167.6 608.549  59
  -3  -8  -3 13870.8 598.365 104
   3   8   3 14200.8 591.757  42
   3   8   3 14168.3 622.247  53
   3   8   4 425.441 99.5590  46
  -3  -8  -4 641.821 110.751 104
   3   8   4 575.779 112.032  59
   3   8   5 598.681 105.839  46
  -3  -8  -5 513.553 96.9528 104
   3   8   5 711.192 114.378  59
   3   8   6 8635.01 394.746  46
   3   8   6 8729.96 399.833  59
  -3  -8  -6 8550.54 389.829 104
  -3  -8  -7 3151.31 179.124 114
   3   8   7 3599.50 201.933  46
   3   8   7 3125.96 193.418  59
   3   9 -13 5109.80 222.255  57
   3   9 -12 2258.34 162.569  38
   3   9 -12 2215.55 159.304  57
   3   9 -11 878.018 112.678  38
   3   9 -11 878.035 112.140  57
   3   9 -10 870.153 123.495  38
   3   9 -10 723.433 108.588  57
   3   9  -9 8711.22 424.280  38
   3   9  -9 7590.49 387.857  35
   3   9  -8 5022.40 316.161  38
   3   9  -8 4651.12 302.108  35
   3   9  -7 7595.94 408.884  35
   3   9  -6 2265.94 214.684  35
   3   9  -5 951.574 139.413  35
   3   9  -4 6767.06 410.208  40
   3   9  -4 7301.69 400.938  35
   3   9  -3 10091.2 481.613  35
   3   9  -3 10347.4 501.983  42
   3   9  -3 10088.3 514.397  40
   3   9  -2 12855.0 568.335  42
   3   9  -2 10993.2 548.614  40
   3   9  -1 610.911 117.244  40
   3   9  -1 639.420 119.156  42
   3   9   0 1901.86 202.471  46
   3   9   0 2032.16 205.447  42
   3   9   0 2063.19 208.284  53
   3   9   1 3912.11 290.457  46
   3   9   1 4254.25 293.160  42
   3   9   1 3914.02 288.633  53
   3   9   2 5075.98 325.882  46
   3   9   2 5670.76 328.641  42
   3   9   2 4779.58 317.818  53
   3   9   3 5077.40 312.969  46
   3   9   3 4982.64 292.957  42
   3   9   3 5219.66 312.883  59
  -3  -9  -4 537.964 86.9519 104
   3   9   4 471.987 88.8468  46
   3   9   4 393.881 79.7528  59
   3   9   5 2330.20 174.435  46
   3   9   5 2191.36 169.940  59
   3   9   6 1486.63 117.628  46
   3   9   6 1562.04 119.391  59
  -3  -9  -6 1563.83 115.167 141
   3  10 -11 5451.86 254.305  38
   3  10 -10 2805.12 188.857  38
   3  10  -9 407.894 77.6400  38
   3  10  -9 470.704 82.5719  35
   3  10  -8 2901.92 213.518  35
   3  10  -7 48.4704 47.3344  35
   3  10  -6 2716.40 216.246   8
   3  10  -6 2673.35 218.060  35
   3  10  -5 2576.32 215.586   8
   3  10  -5 2747.41 221.269  35
   3  10  -4 8733.93 419.111  35
   3  10  -4 8539.19 428.643   8
   3  10  -3 19939.6 759.308  42
   3  10  -3 22301.1 784.467   8
   3  10  -2 3341.11 250.881  42
   3  10  -2 3472.48 250.907   8
   3  10  -2 3422.26 257.409  40
   3  10  -1 543.688 102.655  42
   3  10  -1 738.467 111.233   8
   3  10   0 1830.02 177.075  42
   3  10   1 6539.69 341.990  46
   3  10   1 6679.79 340.707  42
   3  10   2 9.59760 34.4783  42
   3  10   2-20.5920 35.2659  46
   3  10   3 375.840 70.1292  46
   3  10   4 6.74182 21.9091  46
   3  10   4 30.6474 24.8428  59
   3  11  -9 3088.29 171.128  35
   3  11  -8 7.64856 24.8528  35
   3  11  -7 412.397 72.7344  35
   3  11  -6 2655.24 184.486   8
   3  11  -6 2363.22 174.677  35
   3  11  -5 1419.30 138.045   8
   3  11  -5 1287.46 128.226  35
   3  11  -4 138.877 53.8199   8
   3  11  -3 1082.36 122.481  42
   3  11  -3 1408.70 137.418   8
   3  11  -2 136.461 47.3148  42
   3  11  -2 126.484 49.0248   8
   3  11  -1-9.26597 28.3864  42
   3  11   0 83.0880 41.2859  42
   3  11   1 397.348 67.0267  42
   3  12  -5 223.084 43.3713   8
   3  12  -4 1477.63 109.079   8
   3  12  -3 1381.60 101.652   8
  -4  11   3 1027.59 95.8436  40
  -4  11   3 979.226 94.4561  53
  -4  11   2 1188.94 110.987  40
  -4  11   1 10525.9 405.742  40
  -4  11   1 10165.0 400.569   6
  -4  11   0 991.859 107.597  40
  -4  11   0 1312.62 129.546   6
  -4  11  -1 548.266 91.1455   6
  -4  11  -2 2913.40 200.179   6
  -4  11  -3 603.395 91.0506   6
  -4  11  -4 54.9753 38.0627   6
  -4  11  -5 4730.91 224.419  44
  -4  11  -6 9269.60 333.044  44
  -4  10   6 267.747 48.6372  59
  -4  10   5 6275.42 283.876  40
  -4  10   5 6190.48 284.129  59
  -4  10   5 6530.12 286.117  53
  -4  10   4 1549.60 143.830  40
  -4  10   3 64.8335 40.5705  40
  -4  10   2 938.506 126.535  40
  -4  10   2 978.899 125.735  52
  -4  10   1 44840.8 1349.80  40
  -4  10   1 45904.4 1347.84  52
  -4  10   0 1979.56 183.475  40
  -4  10   0 2127.32 186.767  52
  -4  10  -1 1130.55 136.309  54
  -4  10  -1 776.839 113.954  52
  -4  10  -2 1229.30 143.214  54
  -4  10  -3 1145.60 135.213  54
  -4  10  -4 3848.18 243.498  44
  -4  10  -4 3863.53 245.371  54
  -4  10  -5 1588.35 146.836  54
  -4  10  -5 1684.33 155.434  38
  -4  10  -6 12226.5 482.641  38
  -4  10  -6 12683.1 466.597  54
  -4  10  -7 3337.30 203.833  38
  -4  10  -8 6.37941 31.6660  44
  -4  10  -8 33.9454 28.4819  38
  -4   9   8 946.245 90.1258  59
   4  -9  -8 1096.07 91.1546 128
  -4   9   7 6842.51 313.510  59
  -4   9   6 7945.66 357.850  40
  -4   9   6 8044.30 376.232  59
  -4   9   5 14083.8 565.739  40
  -4   9   5 14986.9 583.628  59
  -4   9   4 4372.44 289.001  59
  -4   9   4 5027.07 307.926  40
  -4   9   4 4110.76 272.051  52
  -4   9   3 85.6192 51.2933  40
  -4   9   3 68.1048 51.1381  59
  -4   9   3 81.4675 53.0555  52
  -4   9   2 74.2030 50.8467  40
  -4   9   2 43.0549 43.9853  52
  -4   9   1 46157.5 1406.62  54
  -4   9   1 46363.6 1434.07  40
  -4   9   1 46845.5 1430.29  52
  -4   9   0 3709.73 271.418  54
  -4   9   0 4084.99 290.782  40
  -4   9   0 4153.72 291.779  52
  -4   9  -1 1067.52 143.077  52
  -4   9  -1 769.112 127.117  54
  -4   9  -2 283.898 78.6798  54
  -4   9  -3 15034.0 617.885  54
  -4   9  -4 6858.51 384.954  38
  -4   9  -4 7565.24 392.817  54
  -4   9  -5 12869.4 531.531  54
  -4   9  -5 11497.9 527.461  38
  -4   9  -6 457.333 95.0384  38
  -4   9  -6 896.136 119.625  54
  -4   9  -7 3105.35 225.858  38
  -4   9  -7 2771.27 198.621  54
  -4   9  -8 24285.2 770.783  38
  -4   9  -8 22067.4 733.782  32
  -4   9  -9 431.653 67.4374  32
  -4   9  -9 486.034 75.9673  38
  -4   8   9 186.246 46.7556  59
   4  -8  -9 183.899 47.4375 128
   4  -8  -8 887.017 104.398  37
  -4   8   8 869.497 110.915  59
  -4   8   7 10587.8 474.235  59
   4  -8  -6 4877.27 308.417  99
  -4   8   6 5256.19 316.484  40
  -4   8   6 5815.87 344.119  59
  -4   8   5 5275.46 341.057  59
  -4   8   5 4849.20 320.614  40
  -4   8   4 779.720 131.891  59
  -4   8   4 931.987 142.707  52
   4  -8  -4 984.319 138.148  92
  -4   8   4 970.883 148.454  40
   4  -8  -3 7179.34 396.810  92
  -4   8   3 7354.13 421.139  40
  -4   8   3 8357.00 439.909  59
  -4   8   3 7062.45 406.522  52
   4  -8  -2 4419.99 305.396  86
  -4   8   2 4861.16 330.816  40
  -4   8   2 4468.17 301.475  54
  -4   8   2 4471.25 316.894  52
  -4   8   1-15.7808 51.2772  52
   4  -8  -1 59.3848 45.4819  86
  -4   8   1-15.9913 45.8259  40
  -4   8   1 43.8464 41.8835  54
  -4   8   0 2575.64 228.585  54
  -4   8   0 2393.73 226.576  52
   4  -8   0 2472.96 221.814  86
  -4   8   0 2879.02 246.424  40
  -4   8  -1 4248.99 300.337  54
   4  -8   1 4453.91 295.375  90
   4  -8   1 4466.40 307.189  86
  -4   8  -1 4554.89 314.567  52
   4  -8   2 665.043 118.828  90
  -4   8  -2 658.215 117.956  54
  -4   8  -2 741.846 125.526  52
   4  -8   3 9512.93 476.819  82
  -4   8  -3 9553.01 480.043  38
  -4   8  -3 8998.73 462.451  54
  -4   8  -4 19255.2 762.581  38
  -4   8  -5 13776.0 609.922  38
  -4   8  -6 7994.09 413.354  32
   4  -8   6 8476.02 434.379  96
  -4   8  -6 7230.16 415.185  38
  -4   8  -7 10555.2 495.018  32
   4  -8   7 12424.5 536.475  96
  -4   8  -7 11679.6 528.526  38
  -4   8  -8 107.804 50.3747  32
  -4   8  -8 249.432 74.0728  38
  -4   8  -9 3934.81 243.114  32
  -4   8  -9 3812.40 237.584  38
  -4   8 -10 48.1463 33.6796  32
  -4   8 -11 1819.04 118.565  32
  -4   7  10 179.725 48.8375  41
   4  -7 -10 121.304 47.3495  37
   4  -7 -10 233.896 53.1192 128
   4  -7  -9 256.487 61.1264 109
  -4   7   9 203.427 56.9292 143
  -4   7   9 232.670 65.0386  59
   4  -7  -9 263.481 65.1751  37
  -4   7   8 53.0086 43.0730  59
  -4   7   8 33.0617 35.8247 143
   4  -7  -8 56.6474 44.2560 109
   4  -7  -7 893.596 127.900 100
   4  -7  -7 844.394 126.839  99
  -4   7   7 956.608 142.007  59
   4  -7  -7 808.733 123.369 109
   4  -7  -6 5702.43 337.088 100
   4  -7  -6 6266.18 359.804  92
  -4   7   6 5619.06 352.725  40
  -4   7   6 5412.50 357.672  59
  -4   7   5 100.884 51.7792 120
   4  -7  -5 41.4712 39.6244 100
   4  -7  -5 14.6056 38.7606  92
  -4   7   5 15.9773 42.3987  40
  -4   7   5 67.3371 57.6656  59
   4  -7  -4 12270.5 538.890 100
   4  -7  -4 12002.9 547.522  92
  -4   7   4 12902.5 586.246  40
  -4   7   4 12479.2 563.581  52
   4  -7  -3 42346.1 1334.56  86
  -4   7   3 43328.4 1376.12  40
   4  -7  -3 43432.9 1363.32  75
  -4   7   3 43057.3 1357.77  52
   4  -7  -2 456.442 97.0601  86
  -4   7   2 492.140 109.264  40
   4  -7  -2 385.713 93.6426  75
  -4   7   2 457.398 95.5361  54
  -4   7   2 475.709 105.651  52
   4  -7  -1 82004.4 2251.24  90
  -4   7   1 78956.3 2328.65   5
   4  -7  -1 85075.8 2290.99  86
  -4   7   1 86529.7 2326.35  40
   4  -7  -1 82767.0 2285.57  81
   4  -7  -1 82099.0 2282.47  73
  -4   7   1 79968.1 2271.15  54
  -4   7   0 43010.6 1384.43   5
   4  -7   0 42864.1 1304.91  90
   4  -7   0 43430.9 1328.19  81
  -4   7   0 41672.1 1320.09  54
  -4   7  -1 882.785 144.093   5
   4  -7   1 748.796 120.540  90
   4  -7   1 993.470 139.214  81
  -4   7  -1 1164.68 149.955  54
  -4   7  -2 64022.1 1857.63   5
   4  -7   2 60993.3 1786.97  82
   4  -7   2 61454.9 1788.12  81
  -4   7  -2 60569.3 1800.68  38
   4  -7   3 3743.11 280.766  82
  -4   7  -3 3486.70 278.551  38
   4  -7   3 3815.67 279.445  81
   4  -7   4 35295.5 1124.02  96
   4  -7   4 34744.8 1135.69  82
   4  -7   5 2090.07 212.290  91
   4  -7   5 2318.16 222.899  82
  -4   7  -5 1871.88 205.468  38
  -4   7  -5 1992.60 202.136  32
  -4   7  -6 8824.08 458.100  32
   4  -7   6 8492.15 462.728  91
  -4   7  -6 9159.97 476.902  38
  -4   7  -7 8333.46 449.598  32
   4  -7   7 9484.20 477.967  96
   4  -7   7 9775.35 491.596  91
  -4   7  -7 9198.10 472.468  38
  -4   7  -8 5646.34 340.554  32
  -4   7  -8 5847.93 345.005  38
   4  -7   8 5366.82 341.766  96
  -4   7  -9 3631.48 252.232  32
  -4   7 -10 3292.41 219.305  32
  -4   7 -11 3213.02 186.913  58
  -4   7 -11 3643.24 200.088  32
  -4   6  11 372.590 68.3095  41
   4  -6 -11 236.432 56.2020  37
   4  -6 -11 229.119 54.6073 128
  -4   6  10 434.399 84.7670  41
   4  -6 -10 448.979 83.0311 109
  -4   6  10 287.247 71.5256 143
   4  -6 -10 227.473 64.7513 128
   4  -6 -10 250.130 69.0743  37
   4  -6  -9 351.914 84.7352 109
  -4   6   9 440.837 89.5168 143
  -4   6   9 503.525 98.8840  41
   4  -6  -9 403.525 83.8139 146
  -4   6   8 6127.96 351.166  47
   4  -6  -8 6334.15 354.887 109
   4  -6  -8 6252.10 344.852 146
  -4   6   8 6381.87 357.113 143
  -4   6   8 6136.20 369.750  59
  -4   6   8 5720.49 354.412 120
   4  -6  -7 4476.71 305.393 100
   4  -6  -7 5335.23 334.703  92
  -4   6   7 5682.56 338.317 143
  -4   6   7 5623.77 359.558  59
  -4   6   7 5171.36 332.546 120
   4  -6  -6 10048.4 479.608 100
   4  -6  -6 10266.6 490.712  92
   4  -6  -6 9932.06 488.886  87
  -4   6   6 10689.8 529.145  59
  -4   6   6 10004.6 491.822 120
   4  -6  -5 39010.2 1252.32  92
   4  -6  -5 42282.5 1265.88 100
  -4   6   5 40156.7 1268.74 120
  -4   6   5 39238.6 1263.94  49
  -4   6   4 28800.7 956.120  26
  -4   6   4 26739.2 933.222 118
   4  -6  -4 25423.2 896.623  92
   4  -6  -4 26596.2 912.058  86
   4  -6  -4 25186.4 911.894  75
   4  -6  -4 25628.2 896.648  73
  -4   6   3 6265.31 382.342   9
   4  -6  -3 7399.15 370.232  90
   4  -6  -3 7656.65 391.031  86
   4  -6  -3 7830.64 403.549  75
   4  -6  -3 6856.25 370.882  73
  -4   6   3 7256.18 396.314 118
  -4   6   2 2409.74 215.217   9
   4  -6  -2 1981.42 180.607  90
   4  -6  -2 2189.56 194.736  86
  -4   6   2 2120.46 203.198   7
   4  -6  -2 2168.68 191.005  73
  -4   6   2 2276.38 207.202 118
  -4   6   2 1944.08 198.115   5
  -4   6   1 2777.10 227.902 118
  -4   6   1 3253.99 234.770  29
  -4   6   1 3056.25 247.757   5
   4  -6  -1 2827.67 215.741  90
   4  -6  -1 3237.39 234.157  86
  -4   6   1 2681.01 217.571  54
  -4   6   1 2806.16 239.281   7
   4  -6  -1 3030.14 228.259  81
  -4   6   0 13693.1 591.449   5
   4  -6   0 13489.9 548.106  90
   4  -6   0 13564.0 553.795  82
  -4   6   0 13851.1 591.846   7
   4  -6   0 13571.8 558.680  81
  -4   6  -1 14343.3 585.004  15
  -4   6  -1 15639.3 644.387   5
   4  -6   1 14979.5 604.783  82
  -4   6  -1 16074.8 644.982   7
   4  -6   1 16732.6 626.018  81
  -4   6  -2 2336.05 195.969  15
  -4   6  -2 2136.75 208.330   7
   4  -6   2 2113.97 194.030  82
   4  -6   2 2103.19 192.281  81
  -4   6  -2 2357.89 213.789  38
   4  -6   2 2021.22 193.909  72
  -4   6  -2 2160.10 207.852   5
  -4   6  -3 1781.71 181.945  32
   4  -6   3 1557.40 170.178  96
  -4   6  -3 1462.25 160.898  15
   4  -6   3 1652.55 173.453  91
   4  -6   3 1731.66 177.100  82
  -4   6  -3 1619.92 180.315  38
   4  -6   3 1440.73 166.939  72
  -4   6  -4 4030.25 290.630  32
  -4   6  -4 4768.00 300.124  15
   4  -6   4 4641.33 308.802  91
   4  -6   4 4481.91 302.068  82
  -4   6  -4 4135.77 300.385  38
   4  -6   4 3842.44 284.119  72
  -4   6  -5 60.8422 43.6130  32
   4  -6   5 47.0462 41.6319  91
   4  -6   5 90.5496 49.0596  82
  -4   6  -5 63.8060 48.8895  38
  -4   6  -6 1196.40 161.947  32
   4  -6   6 1095.80 158.495  91
   4  -6   6 1129.68 154.796  82
  -4   6  -6 916.470 143.736  38
  -4   6  -7 6791.81 399.587  32
   4  -6   7 7003.32 414.089  91
   4  -6   7 7646.53 416.852  82
  -4   6  -7 6336.22 387.648  38
   4  -6   8 14932.0 638.077  95
   4  -6   8 15380.7 654.314  91
  -4   6  -8 14268.7 619.594  58
  -4   6  -8 14949.0 634.219  32
   4  -6   9 5826.34 347.459  96
   4  -6   9 5633.62 347.874  95
  -4   6  -9 5746.40 340.422  58
  -4   6  -9 5042.38 322.944  32
  -4   6 -10 20618.2 726.029  58
  -4   6 -10 19640.7 712.132  32
  -4   6 -11 678.924 92.2405  32
  -4   6 -11 641.358 91.5563  58
   4  -6  12 2505.81 146.438 134
  -4   6 -12 2614.24 154.821  58
   4  -6  12 2128.91 135.626 142
  -4   5  12 21034.7 677.109  41
   4  -5 -12 20572.9 666.252  37
  -4   5  12 20860.6 662.021 145
   4  -5 -12 20671.2 647.128 128
  -4   5  11 2332.36 192.293  41
   4  -5 -11 2158.02 183.680  37
   4  -5 -11 2256.37 172.852 146
  -4   5  11 2225.37 181.027 145
  -4   5  11 2173.95 178.026 143
   4  -5 -11 1940.41 166.209 128
   4  -5 -10 1261.32 146.949 109
  -4   5  10 1247.01 155.586  41
   4  -5 -10 1262.64 154.231  37
   4  -5 -10 1152.38 138.074 146
  -4   5  10 948.285 132.905 143
  -4   5  10 1337.12 154.285 120
  -4   5   9 11981.5 539.503  47
  -4   5   9 11745.8 540.486 120
   4  -5  -9 11871.8 529.893 109
   4  -5  -9 12178.0 527.170 146
  -4   5   9 12701.3 548.909 143
  -4   5   8 104.460 58.3589  47
   4  -5  -8 199.415 69.0636 109
  -4   5   8 43.9867 45.0246 143
   4  -5  -8 185.350 69.1302 100
  -4   5   8 137.434 66.2300 120
  -4   5   8 326.263 87.4921  49
  -4   5   7 2137.08 210.231  47
  -4   5   7 2248.98 220.598  59
   4  -5  -7 2116.50 201.561 100
   4  -5  -7 2058.77 198.531  92
  -4   5   7 2389.32 220.261 120
  -4   5   7 2053.78 208.421  49
  -4   5   6 29450.3 980.585  47
  -4   5   6 27745.9 970.688 120
   4  -5  -6 28993.8 960.511 100
  -4   5   6 29706.3 991.619  26
   4  -5  -6 26260.8 936.679  92
  -4   5   6 28494.0 980.774  49
  -4   5   6 28147.4 968.738 118
  -4   5   5 27.1214 32.8611  47
  -4   5   5 58.8699 45.0998   9
   4  -5  -5 50.1778 40.7755 100
   4  -5  -5 50.4539 43.2159  92
  -4   5   5 27.2696 36.1906 120
  -4   5   5 69.3073 49.8055 118
  -4   5   5 96.4158 53.7995  49
  -4   5   4 371.264 84.9729  47
  -4   5   4 386.971 89.6879 118
  -4   5   4 413.977 87.7579   9
   4  -5  -4 656.996 105.102  86
  -4   5   3 4914.51 286.004  15
  -4   5   3 4712.34 299.189   9
   4  -5  -3 5206.66 282.816 106
  -4   5   3 5160.75 301.493  29
   4  -5  -3 5083.31 286.698  90
   4  -5  -3 5063.42 295.201  86
   4  -5  -3 4924.60 283.581  73
  -4   5   2 49564.6 1427.85  15
   4  -5  -2 47642.1 1415.54  90
   4  -5  -2 50195.1 1437.81  86
   4  -5  -2 50597.9 1439.39  81
  -4   5   2 50789.4 1458.49   2
  -4   5   2 49340.2 1464.01   9
  -4   5   2 51625.4 1448.85  29
  -4   5   1 1119.27 128.263  15
   4  -5  -1 1310.30 135.751  90
   4  -5  -1 1207.60 131.298  82
   4  -5  -1 1289.69 137.602  81
  -4   5   1 1281.28 145.717   2
  -4   5   0 4820.75 270.588  15
  -4   5   0 4476.76 262.076  29
   4  -5   0 4331.87 266.886  82
   4  -5   0 4704.47 272.007  81
  -4   5   0 4687.20 284.123   2
  -4   5  -1 3491.45 225.994  15
   4  -5   1 3007.20 214.132  96
   4  -5   1 2938.17 215.724  82
   4  -5   1 2836.52 208.073  81
  -4   5  -1 3187.09 228.088   2
   4  -5   1 3248.16 226.028  72
  -4   5  -2 3746.15 241.222  15
   4  -5   2 3526.21 239.970  96
   4  -5   2 3255.52 232.381  91
   4  -5   2 3482.22 238.548  82
  -4   5  -2 4322.18 266.487   2
   4  -5   2 3446.69 241.357  72
  -4   5  -3 22996.3 794.760  15
   4  -5   3 22556.3 812.239  91
   4  -5   3 24175.1 823.119  82
   4  -5   3 24755.4 828.474  72
  -4   5  -4 5867.41 352.750  32
  -4   5  -4 7257.65 362.941  15
   4  -5   4 6357.83 361.881  91
   4  -5   4 6921.17 364.674  82
  -4   5  -4 5320.86 342.204  38
   4  -5   4 6679.55 359.945  72
  -4   5  -5 12134.5 552.710  32
   4  -5   5 12584.3 560.926  91
  -4   5  -5 12909.2 569.647  38
  -4   5  -6 13820.5 617.365  32
   4  -5   6 15393.9 635.312  95
   4  -5   6 13692.3 619.210  91
  -4   5  -6 14900.3 633.415  38
  -4   5  -6 15848.9 643.839  58
  -4   5  -7 94.6711 59.2363  32
   4  -5   7 64.0100 49.0667  95
   4  -5   7 80.9424 55.4848  91
  -4   5  -7 111.161 68.8298  58
  -4   5  -7 109.391 61.0619 124
  -4   5  -8 124.215 60.7776  32
   4  -5   8 196.551 73.2633  95
   4  -5   8 128.258 60.2965  91
  -4   5  -8 240.795 81.6577  58
  -4   5  -8 280.622 82.8265 124
  -4   5  -9 705.051 120.782  32
   4  -5   9 854.045 136.911  95
  -4   5  -9 597.823 113.746  58
  -4   5  -9 620.354 111.996 124
  -4   5 -10 12174.8 506.274  32
   4  -5  10 11225.6 501.095 134
  -4   5 -10 10777.6 503.747  58
  -4   5 -11 198.452 61.0113  58
   4  -5  11 136.742 54.7739 134
  -4   5 -12 8732.85 355.381  58
   4  -5  12 8677.41 349.049 134
  -4   4  13 1394.46 122.009  41
   4  -4 -13 1558.40 125.026  37
  -4   4  13 1490.85 123.864 145
   4  -4 -12 145.724 49.1551 110
  -4   4  12 10.7777 30.9072  41
   4  -4 -12 10.3794 33.7462  37
   4  -4 -12 101.721 49.0809  43
  -4   4  12 63.3274 39.6177 145
  -4   4  12 58.2932 39.3905 143
  -4   4  11 323.172 77.0412 120
   4  -4 -11 349.881 79.2215  43
  -4   4  11 380.322 88.5697  41
   4  -4 -11 375.785 86.8229  37
   4  -4 -11 256.325 69.5020 146
  -4   4  11 222.267 73.9426 145
  -4   4  11 282.205 75.5283 143
   4  -4 -11 337.560 77.5922 109
   4  -4 -10 42508.4 1310.90 109
   4  -4 -10 43241.9 1310.98  43
   4  -4 -10 42289.0 1337.53  37
   4  -4 -10 43480.1 1310.66 146
  -4   4  10 42247.0 1318.76 143
  -4   4  10 43117.3 1323.82 129
  -4   4  10 43376.1 1326.64 120
  -4   4  10 41054.9 1319.30  49
  -4   4   9 2842.07 243.846  47
   4  -4  -9 2979.85 242.587 109
   4  -4  -9 3363.12 253.317  43
  -4   4   9 3201.72 255.429 143
  -4   4   9 3114.62 250.101 129
   4  -4  -9 3348.13 253.832 146
  -4   4   9 2958.51 246.627 120
  -4   4   9 2753.70 243.655  49
  -4   4   8-15.1367 43.3764  47
   4  -4  -8-27.8089 45.1801 100
   4  -4  -8 52.2828 46.9534 138
  -4   4   8 15.1518 43.4197 120
  -4   4   8 30.8240 47.2145  49
   4  -4  -7 13840.4 622.838  13
   4  -4  -7 14580.3 588.097  92
   4  -4  -7 14949.0 599.775 100
  -4   4   7 14326.4 611.624  47
  -4   4   7 15308.8 631.970  49
  -4   4   6 2424.86 215.232  47
  -4   4   6 3060.41 231.328  15
   4  -4  -6 2796.19 215.137 100
   4  -4  -6 2588.03 204.578  92
  -4   4   6 2685.90 216.535 112
  -4   4   6 2954.57 236.199  49
  -4   4   5 11.5452 27.9664 112
  -4   4   5 62.6828 38.4090   9
  -4   4   5 35.7633 31.6318  15
   4  -4  -5 10.8744 28.8553  92
  -4   4   4 115.111 48.1033 112
  -4   4   4 69.7159 37.7753   9
   4  -4  -4 77.6025 39.3312 106
  -4   4   4 32.7558 28.9947  15
  -4   4   4 43.7712 35.5784  29
   4  -4  -4 31.2619 31.9479  86
  -4   4   3 5850.84 293.588 112
  -4   4   3 5432.69 292.957  15
  -4   4   3 5555.10 303.197   9
  -4   4   3 6028.65 307.997  29
   4  -4  -3 5580.05 290.018  90
  -4   4   3 5720.58 301.366   2
   4  -4  -3 5823.38 295.517  86
  -4   4   2 96237.2 2663.71  15
  -4   4   2 110223. 2711.78   9
  -4   4   2 105046. 2685.90  29
  -4   4   2 104023. 2696.66   2
   4  -4  -2 104375. 2671.12  90
   4  -4  -2 107156. 2674.35  86
   4  -4  -2 98893.2 2666.56  81
  -4   4   1 23773.3 753.870  15
  -4   4   1 24376.2 761.006  29
  -4   4   1 22565.8 762.496   2
   4  -4  -1 23601.6 751.845  90
   4  -4  -1 23695.6 755.681  82
   4  -4  -1 22181.0 740.743  81
   4  -4   0 45.7784 28.0775  96
   4  -4   0 9.45661 25.1217  82
  -4   4   0 70.8253 37.9835   2
  -4   4  -1 25841.8 775.577  15
   4  -4   1 23129.5 762.175  91
   4  -4   1 21923.1 757.611  96
  -4   4  -1 20933.8 755.092   2
   4  -4   1 25543.8 786.944  82
   4  -4   1 24621.9 762.103  81
   4  -4   1 22958.3 764.148  72
  -4   4  -2 28210.3 847.226  15
   4  -4   2 26722.8 859.854  96
   4  -4   2 24973.0 845.564  91
  -4   4  -2 25370.7 841.689   2
   4  -4   2 27638.4 854.369  82
   4  -4   2 25359.8 840.406  72
  -4   4  -3 76.1301 37.2974  16
  -4   4  -3 62.0254 37.1825  15
   4  -4   3 173.432 53.1631  91
   4  -4   3 32.5642 31.1623  82
   4  -4   3 160.667 50.6033  72
  -4   4  -4 42031.4 1212.54  15
   4  -4   4 39057.5 1226.81  91
   4  -4   4 38727.5 1195.91  72
  -4   4  -4 40991.3 1231.25  16
  -4   4  -5 1114.08 145.171  32
  -4   4  -5 1210.37 149.850  16
   4  -4   5 1077.33 139.050  95
   4  -4   5 1030.29 138.757  91
  -4   4  -5 944.928 135.376  58
  -4   4  -5 1182.51 148.499 124
  -4   4  -6 11445.7 527.690  32
  -4   4  -6 10150.7 502.630 124
  -4   4  -6 11820.7 542.942  16
   4  -4   6 11880.5 533.912  95
   4  -4   6 11050.2 521.113  91
  -4   4  -6 11183.5 528.621  58
  -4   4  -7 5680.24 356.253  32
   4  -4   7 5553.00 359.153  95
   4  -4   7 5901.98 360.298  91
  -4   4  -7 5819.23 366.850  58
  -4   4  -7 5571.66 352.851 124
  -4   4  -8 121.192 59.1911  32
   4  -4   8 15.6091 41.4573  98
   4  -4   8 564.986 112.414  95
  -4   4  -8 595.441 117.488  58
  -4   4  -8 15.6565 37.9683 124
   4  -4   9 729.586 124.884  98
   4  -4   9 880.487 139.127  95
  -4   4  -9 639.178 119.113 124
  -4   4  -9 900.038 142.587  58
   4  -4  10 4536.54 308.862  95
  -4   4 -10 4344.81 298.406  58
   4  -4  10 4783.15 308.078 134
  -4   4 -10 4548.31 299.224 124
  -4   4 -11 18684.1 670.312  58
   4  -4  11 17205.2 650.810 134
  -4   4 -11 16617.8 619.428 132
   4  -4  11 18289.5 644.327 125
  -4   4 -11 18768.3 664.263 124
   4  -4  12 7802.10 351.080 134
   4  -4  12 8973.82 354.669 125
  -4   4 -12 8442.90 340.507 132
  -4   4 -12 9048.45 367.119  58
   4  -3 -14 3707.97 185.418  37
  -4   3  14 4003.68 198.315 145
   4  -3 -13 7147.66 328.395 110
   4  -3 -13 6754.64 322.173  37
  -4   3  13 6287.34 321.419 145
   4  -3 -12 798.814 115.122 110
   4  -3 -12 825.722 114.974  43
  -4   3  12 981.740 131.382  41
   4  -3 -12 912.793 123.710  37
   4  -3 -12 829.124 113.714 146
  -4   3  12 855.559 114.708 143
  -4   3  11 534.496 104.392 129
   4  -3 -11 676.182 111.002 109
   4  -3 -11 643.868 111.643  43
   4  -3 -11 760.664 124.838  37
   4  -3 -11 421.315 92.5148 146
  -4   3  10 5379.91 339.905  47
   4  -3 -10 4465.23 296.825 138
   4  -3 -10 5260.65 322.950 109
   4  -3 -10 5318.95 329.602  43
   4  -3 -10 4907.23 326.170  37
   4  -3 -10 4875.68 316.763 146
  -4   3  10 5491.87 334.773 143
  -4   3  10 5024.25 323.155 120
  -4   3  10 4954.07 327.271 129
  -4   3  10 4865.50 322.808  49
  -4   3   9 34175.7 1195.72  47
   4  -3  -9 38058.3 1193.78 109
  -4   3   9 38491.7 1214.29 129
   4  -3  -9 38394.6 1201.67 146
   4  -3  -9 38065.1 1186.65 138
  -4   3   9 37450.6 1219.24  49
  -4   3   8 6150.01 350.766 112
   4  -3  -8 5786.70 339.455 100
  -4   3   8 6811.21 381.135  47
   4  -3  -8 5795.71 374.738  13
  -4   3   8 6307.78 359.939 129
  -4   3   8 6478.88 375.145  49
   4  -3  -8 7016.92 366.163 138
  -4   3   7 74.5670 46.6471 112
  -4   3   7 94.4869 48.5060  47
   4  -3  -7 35.4862 33.9221 100
   4  -3  -7 175.847 61.4842  13
  -4   3   7 13.7240 33.2639  49
   4  -3  -6 4546.76 264.829 106
   4  -3  -6 4772.49 276.178 100
   4  -3  -6 4496.56 292.488  13
   4  -3  -6 4921.94 272.864  92
   4  -3  -5 8407.32 375.468 106
  -4   3   5 9566.55 400.363  29
  -4   3   5 8845.79 394.586 112
   4  -3  -5 8519.55 404.764  13
   4  -3  -5 9320.84 384.477  92
  -4   3   4 20152.3 651.327 112
  -4   3   4 16196.7 619.511   9
   4  -3  -4 19748.6 637.705 106
  -4   3   4 20402.6 654.806  29
   4  -3  -4 17961.4 646.287  13
   4  -3  -4 19635.2 637.186  86
  -4   3   4 17748.6 640.610  15
  -4   3   3 36199.4 1055.45  15
  -4   3   3 35322.8 1048.18   9
  -4   3   3 36640.5 1052.79   2
  -4   3   3 33904.5 1038.19  29
  -4   3   3 37344.8 1047.23 112
   4  -3  -3 33282.4 1038.33  13
   4  -3  -3 36588.0 1042.22  90
   4  -3  -3 37253.3 1041.31  86
   4  -3  -2 6866.74 303.912 108
  -4   3   2 6536.60 305.057  15
  -4   3   2 6087.33 302.151   9
  -4   3   2 6654.27 312.469   2
   4  -3  -2 7383.96 315.411  90
   4  -3  -2 7806.01 312.671  86
   4  -3  -2 6876.34 306.355  81
  -4   3   1 4076.92 221.280  15
  -4   3   1 3803.06 224.552   2
   4  -3  -1 4067.63 222.174  96
   4  -3  -1 4124.36 218.578  90
   4  -3  -1 3877.58 218.885  82
   4  -3  -1 3926.22 211.036  81
  -4   3   0 12148.3 455.369  15
  -4   3   0 12661.3 477.453   2
   4  -3   0 12600.2 467.078  96
   4  -3   0 12605.6 463.870  91
   4  -3   0 12892.6 467.752  82
   4  -3   0 12828.6 450.364  81
  -4   3  -1 4935.91 253.343  15
  -4   3  -1 4705.87 257.849   2
   4  -3   1 5331.69 269.236  96
   4  -3   1 5041.95 261.669  91
   4  -3   1 5045.25 258.391  82
  -4   3  -2 15026.1 524.227  16
  -4   3  -2 14848.0 519.526  15
  -4   3  -2 14855.7 524.633   2
   4  -3   2 15063.4 540.940  96
   4  -3   2 12969.7 517.800  91
   4  -3   2 13932.3 519.250  82
   4  -3   2 14403.9 517.542  72
  -4   3  -3 8916.81 391.902  16
  -4   3  -3 10217.8 399.651  15
   4  -3   3 8768.24 389.243  95
   4  -3   3 9503.68 410.663  91
   4  -3   3 8896.98 386.289  82
   4  -3   3 7944.72 365.037  72
  -4   3  -4 38895.1 1160.31  16
  -4   3  -4 39685.4 1133.37  15
   4  -3   4 35081.0 1135.33  95
   4  -3   4 38193.3 1154.61  91
   4  -3   4 37183.5 1121.64  82
  -4   3  -5 4693.35 297.997  16
   4  -3   5 4703.33 298.340  95
   4  -3   5 5109.88 302.112  91
  -4   3  -6 35001.3 1154.79  16
  -4   3  -6 31914.0 1135.79  58
   4  -3   6 36573.8 1145.17  98
   4  -3   6 34520.8 1147.11  95
   4  -3   6 38451.6 1158.30  91
  -4   3  -6 36194.7 1158.37  34
  -4   3  -6 37479.3 1159.23 124
   4  -3   7 67544.6 1916.53  98
   4  -3   7 61732.5 1907.76  95
  -4   3  -7 65995.9 1891.61  36
  -4   3  -7 66867.3 1920.10  34
  -4   3  -7 65988.1 1908.24 124
  -4   3  -7 68953.0 1950.35  58
   4  -3   8 11669.8 553.280  98
  -4   3  -8 11251.2 533.400  36
   4  -3   8 12082.2 567.838  95
  -4   3  -8 13215.5 591.682  58
  -4   3  -8 11697.7 556.274  34
  -4   3  -8 11905.0 553.811 124
   4  -3   9 997.805 149.698  95
  -4   3  -9 1344.42 171.393  58
   4  -3   9 1060.61 147.288 125
  -4   3  -9 1302.21 165.708 124
  -4   3  -9 1183.89 153.677  36
  -4   3 -10 641.630 111.144  36
   4  -3  10 797.688 128.601  95
   4  -3  10 879.726 132.201 134
  -4   3 -10 820.960 130.261  58
   4  -3  10 758.401 119.919 125
  -4   3 -10 760.221 125.194 124
   4  -3  11 1329.49 145.524  31
  -4   3 -11 1463.74 155.046  58
   4  -3  11 1402.52 153.563 134
   4  -3  11 1505.12 152.979 125
  -4   3 -11 1260.31 145.230 124
  -4   3 -12 98.4509 37.7280 132
   4  -3  12 8.30649 25.4883  31
   4  -3  12 62.5511 38.7408 134
  -4   3 -12 85.0385 39.1037  58
   4  -3  12 111.457 44.5579 125
  -4   3 -12 87.2631 38.9963 124
   4  -3  13 5948.97 240.187  56
  -4   2  14 349.249 61.9949  45
  -4   2  14 283.670 61.7481 145
   4  -2 -14 321.935 56.2076 137
  -4   2  13 4952.72 281.637  45
   4  -2 -13 4511.01 266.161  37
  -4   2  13 4217.79 265.415 129
  -4   2  12 40.5759 35.8964 129
   4  -2 -12 101.517 51.4349 110
  -4   2  12 52.9555 45.3542  45
   4  -2 -12 51.6026 39.5327  43
   4  -2 -12 38.6988 41.9258  37
   4  -2 -12 12.5869 36.0824 146
   4  -2 -11 8140.26 407.768 109
  -4   2  11 7281.48 406.559  45
   4  -2 -11 7467.23 406.632  43
   4  -2 -11 8469.18 428.940  37
   4  -2 -11 7531.87 402.023 146
  -4   2  11 7587.27 418.270 129
  -4   2  10 29145.6 1032.63 129
  -4   2  10 29724.5 1039.19  47
   4  -2 -10 29017.2 998.041 109
  -4   2  10 30136.6 1031.34  45
   4  -2 -10 32010.6 1045.37  43
   4  -2 -10 31950.6 1045.99  37
   4  -2 -10 31237.6 1022.59 138
   4  -2 -10 29462.3 1017.57 146
  -4   2  10 31918.5 1032.29 143
  -4   2   9 6034.19 367.391  47
   4  -2  -9 6284.50 350.907 109
  -4   2   9 6470.56 371.088  45
   4  -2  -9 6429.25 363.386 146
   4  -2  -9 6580.03 363.523 138
  -4   2   9 6993.05 385.546 129
  -4   2   9 6122.76 366.790  49
  -4   2   8 343.957 81.2034 112
  -4   2   8 314.386 80.0031  47
   4  -2  -8 246.312 67.5504 100
   4  -2  -8 258.762 75.8411  13
   4  -2  -8 216.885 68.0206 146
   4  -2  -8 359.441 81.9279 138
  -4   2   7 33357.3 1020.85 112
   4  -2  -7 33447.0 1003.45 100
  -4   2   6 13416.6 510.401 112
   4  -2  -6 12207.2 478.664 100
   4  -2  -6 12771.9 524.921  13
  -4   2   5 463.213 76.8864 112
   4  -2  -5 242.914 58.5411 106
  -4   2   5 502.307 76.5108  29
   4  -2  -5 322.223 69.9154  13
  -4   2   4 55687.8 1499.14 112
   4  -2  -4 52364.4 1479.31 106
  -4   2   4 54816.1 1488.11  29
   4  -2  -4 55152.8 1514.40  13
   4  -2  -4 57016.7 1478.23  86
  -4   2   4 53469.6 1489.10  83
  -4   2   4 55552.2 1486.76   2
  -4   2   3 59697.1 1568.40   2
  -4   2   3 55477.0 1560.12  15
   4  -2  -3 57823.5 1551.83 108
  -4   2   3 54048.6 1540.76   9
   4  -2  -3 57277.1 1548.92  90
   4  -2  -3 60399.1 1559.13 106
   4  -2  -3 56377.9 1566.07  13
   4  -2  -3 64005.3 1549.46  86
  -4   2   3 58701.5 1554.22  83
  -4   2   2 9624.92 378.983  15
   4  -2  -2 10261.8 383.476 108
   4  -2  -2 10131.2 375.240  90
   4  -2  -2 9811.80 379.417  13
   4  -2  -2 10172.0 362.473  86
  -4   2   2 10305.6 370.504  83
  -4   2   2 9789.30 385.444   2
  -4   2   1 3225.91 188.230  15
  -4   2   1 3813.14 188.734  30
   4  -2  -1 3581.10 198.660  96
   4  -2  -1 3034.01 175.884  90
   4  -2  -1 3606.40 195.545  13
   4  -2  -1 3517.28 196.491  82
   4  -2  -1 3614.86 184.623  81
   4  -2   0 249063. 6256.65  28
   4  -2   0 253876. 6282.54  96
   4  -2   0 257105. 6260.97  13
   4  -2   0 247644. 6266.04  82
   4  -2   0 260022. 6244.31  81
  -4   2  -1 3150.08 180.454  16
  -4   2  -1 3057.16 178.921  15
   4  -2   1 2955.96 186.943  96
   4  -2   1 3221.26 193.798  91
   4  -2   1 3341.58 189.594  82
  -4   2  -1 2753.71 178.345   2
  -4   2  -2 10173.2 376.843  15
  -4   2  -2 9219.95 375.002  16
   4  -2   2 9768.00 391.054  96
   4  -2   2 9466.73 381.628  95
   4  -2   2 8512.33 375.672  91
   4  -2   2 8883.14 362.781  82
  -4   2  -3 81438.8 2050.78  16
  -4   2  -3 77359.2 2008.24  15
   4  -2   3 74750.6 2034.40  96
   4  -2   3 72535.8 2027.83  95
   4  -2   3 76447.1 2042.83  91
  -4   2  -4 42533.5 1218.48  16
  -4   2  -4 44704.9 1189.67  15
   4  -2   4 38906.7 1186.86  98
   4  -2   4 43535.6 1206.68  96
   4  -2   4 37822.6 1196.87  95
   4  -2   4 36170.6 1178.38  91
  -4   2  -5 10317.8 460.331  16
   4  -2   5 9555.25 438.535  98
   4  -2   5 9465.45 444.262  95
   4  -2   5 9067.70 423.481  91
  -4   2  -6 34830.1 1097.48  16
  -4   2  -6 34835.4 1084.00 114
   4  -2   6 32164.5 1070.01  98
   4  -2   6 32663.8 1081.93  95
  -4   2  -6 30388.1 1050.36  36
  -4   2  -6 34025.6 1083.90  34
  -4   2  -6 32294.1 1062.21 124
  -4   2  -6 32670.8 1091.05  58
   4  -2   7 79097.1 2218.29  98
   4  -2   7 80630.6 2237.80  95
  -4   2  -7 75839.7 2196.64  36
  -4   2  -7 78518.4 2202.68 114
  -4   2  -7 82748.6 2247.35  58
  -4   2  -7 77963.3 2210.80  34
   4  -2   7 79384.7 2209.41 125
  -4   2  -7 77608.7 2199.18 124
   4  -2   8 7947.75 440.606  95
  -4   2  -8 8112.92 432.601  36
  -4   2  -8 7754.66 420.004 114
  -4   2  -8 7032.39 420.197  58
  -4   2  -8 7949.63 435.458  34
   4  -2   8 7494.18 420.446 125
  -4   2  -8 8459.63 440.394 124
  -4   2  -9 406.086 96.1260 114
   4  -2   9 530.252 109.191  95
  -4   2  -9 332.084 86.2809  58
  -4   2  -9 450.260 101.444  34
   4  -2   9 462.529 102.117 125
  -4   2  -9 531.201 108.305 124
   4  -2   9 481.738 106.314 134
  -4   2  -9 444.527 98.7813  36
  -4   2 -10 1740.58 183.209  36
   4  -2  10 1711.99 189.064 101
  -4   2 -10 1519.55 172.544  58
   4  -2  10 2182.17 207.685 134
  -4   2 -10 1472.24 170.819  34
   4  -2  10 1765.67 184.940 125
  -4   2 -10 1707.95 181.976 124
   4  -2  11 12.0580 39.1996 134
   4  -2  11 81.7536 43.8370  31
   4  -2  11 59.6144 40.8553 125
  -4   2 -11 70.2230 45.7221 124
   4  -2  12 6096.25 290.201  31
   4  -2  12 5723.86 285.647 134
  -4   2 -12 6436.70 297.032 124
   4  -2  12 5529.02 282.165 125
   4  -2  13 3628.69 171.530  31
  -4   2 -13 3542.06 170.703 132
   4  -2  13 3370.79 168.449 125
  -4   1  15 1718.40 120.837  45
  -4   1  15 1882.72 128.784 145
   4  -1 -15 1880.41 124.989 144
   4  -1 -15 1941.18 121.636 137
  -4   1  14 9152.85 400.126  45
   4  -1 -14 10415.2 405.524 137
   4  -1 -13 405.392 83.7994  43
  -4   1  13 474.434 96.4290 129
  -4   1  13 394.716 88.1618  45
   4  -1 -13 411.561 86.9430 137
  -4   1  12 1343.31 165.456  45
  -4   1  12 1362.10 163.556 129
   4  -1 -12 1711.89 178.101  43
  -4   1  11 4069.64 299.816  45
   4  -1 -11 4646.55 305.775 146
   4  -1 -11 4085.44 293.488  43
  -4   1  10 8611.96 446.040  45
  -4   1  10 8577.79 444.452 129
   4  -1 -10 7741.72 420.368  43
  -4   1  10 8344.97 437.994 147
   4  -1 -10 8206.02 426.783 146
   4  -1 -10 8318.87 425.838 138
  -4   1   9 5903.21 348.291 130
   4  -1  -9 5303.35 355.238  13
  -4   1   9 6092.96 357.965  45
  -4   1   9 6681.11 372.411  47
  -4   1   9 6146.81 356.390 147
   4  -1  -9 6399.33 353.690 146
   4  -1  -9 6239.85 348.419 138
  -4   1   8 45.4579 34.8324 112
  -4   1   8 115.842 54.0040  45
   4  -1  -8 56.2796 40.3340  13
   4  -1  -8 35.9586 41.0683 146
   4  -1  -8 59.0345 38.3801 138
  -4   1   8 12.4260 35.6253 130
  -4   1   7 2458.38 187.633 112
   4  -1  -7 2367.11 200.929  13
   4  -1  -6 15860.2 599.052  13
  -4   1   6 17238.8 589.700 112
  -4   1   6 15954.2 583.729  83
  -4   1   5 13557.4 495.953 112
   4  -1  -5 14452.9 495.883 106
   4  -1  -5 12795.2 503.587  13
  -4   1   5 13422.7 493.645  83
   4  -1  -4 89743.0 2298.48 108
   4  -1  -4 91065.3 2301.16 106
   4  -1  -4 88262.6 2320.91  13
  -4   1   4 89300.9 2304.64  83
  -4   1   3 37298.6 1025.75  30
   4  -1  -3 36174.9 1008.69  90
   4  -1  -3 35084.4 1030.35  13
  -4   1   3 37019.5 1019.84  83
  -4   1   2 31932.4 888.897  15
  -4   1   2 33558.5 894.368  30
   4  -1  -2 30487.6 868.277  90
   4  -1  -2 28909.4 885.741  13
  -4   1   2 30622.2 870.190  83
  -4   1   1 8076.53 319.004  15
  -4   1   1 8248.84 320.691  30
   4  -1  -1 9142.54 328.047  28
   4  -1  -1 8403.48 336.364  96
   4  -1  -1 8797.99 316.096  90
   4  -1  -1 8720.23 334.374  13
  -4   1   0 120325. 2993.42  15
   4  -1   0 120044. 3005.88  28
   4  -1   0 113152. 3010.91  96
   4  -1   0 125476. 3003.83  82
  -4   1   0 122585. 3034.84  22
  -4   1  -1 10021.8 368.755  15
   4  -1   1 9967.04 385.241  95
   4  -1   1 10641.3 394.985  28
   4  -1   1 11088.9 402.526  96
   4  -1   1 10029.1 372.224  82
  -4   1  -1 10566.6 406.182  22
  -4   1  -2 373.275 65.0770  16
   4  -1   2 238.713 53.0278  96
  -4   1  -2 385.720 60.3626  15
   4  -1   2 383.502 66.2207  28
   4  -1   2 385.678 66.5910  95
   4  -1   2 341.136 64.2210  91
  -4   1  -2 310.801 63.5721  22
  -4   1  -3 7857.89 354.071  16
   4  -1   3 7606.20 352.085  95
   4  -1   3 7404.80 341.628  91
  -4   1  -3 7956.70 357.194  22
   4  -1   3 8184.31 343.554  96
  -4   1  -4 490.300 87.5048  16
   4  -1   4 463.029 83.0201  98
   4  -1   4 483.566 86.6306  95
   4  -1   4 455.132 78.1579  91
  -4   1  -4 614.682 93.2804  22
   4  -1   5 3885.72 258.469  98
   4  -1   5 3903.58 262.798  95
  -4   1  -5 4306.33 272.214  16
  -4   1  -6 3302.10 252.272 114
   4  -1   6 3377.46 249.523  28
   4  -1   6 3705.94 265.043  95
  -4   1  -6 3536.93 259.861  36
  -4   1  -6 3326.47 257.284  58
   4  -1   6 3018.59 242.855 125
  -4   1  -6 3281.39 249.513  33
  -4   1  -6 3956.39 275.725  16
  -4   1  -7 40060.8 1308.73  16
  -4   1  -7 41568.9 1303.82 114
   4  -1   7 42654.0 1318.54  95
  -4   1  -7 41484.4 1307.00  36
  -4   1  -7 42941.8 1325.43  58
   4  -1   7 40820.4 1301.86 125
  -4   1  -7 39802.4 1285.05  33
   4  -1   8 2771.13 243.406  95
   4  -1   8 2622.41 238.922 101
  -4   1  -8 2433.17 228.421  36
  -4   1  -8 2393.52 223.565 114
   4  -1   8 2990.11 254.721 134
  -4   1  -8 2515.71 229.101  34
   4  -1   8 2952.96 249.239 125
  -4   1  -8 2753.62 235.459  33
  -4   1  -9 10296.4 491.611 114
   4  -1   9 10262.5 503.914 101
   4  -1   9 10602.9 507.053 134
  -4   1  -9 9150.73 471.832  34
   4  -1   9 9680.33 488.187 125
  -4   1  -9 9523.27 475.108 124
  -4   1  -9 9062.42 475.516  36
  -4   1  -9 9696.26 476.050  33
   4  -1  10 206.479 71.7103 101
  -4   1 -10 275.994 74.2286 114
  -4   1 -10 295.370 83.6732  36
  -4   1 -10 179.018 66.9932  34
   4  -1  10 256.329 75.8186 125
  -4   1 -10 366.198 84.6175 124
   4  -1  10 352.118 85.1657 134
   4  -1  11 7454.47 376.744  31
   4  -1  11 8156.82 386.210 134
   4  -1  11 8244.99 392.012 125
  -4   1 -11 8045.83 382.075 124
   4  -1  12 14728.0 529.136  31
   4  -1  12 16420.8 550.920 125
  -4   1 -12 15072.8 526.701 124
  -4   0  15 1854.86 135.240  45
   4   0 -15 1753.57 129.511 137
   4   0 -15 1973.30 138.240 144
  -4   0  14 625.239 97.6635  45
   4   0 -14 687.461 98.3424 137
  -4   0  14 652.456 97.5964 129
   4   0 -13 633.319 105.987 137
  -4   0  13 884.917 125.975  45
   4   0 -13 731.743 111.675  43
  -4   0  13 818.782 119.722 129
  -4   0  12 434.613 100.586  45
   4   0 -12 382.660 85.6490  43
  -4   0  12 447.940 97.0201  97
  -4   0  12 499.202 104.783 129
   4   0 -11 39755.1 1271.57 105
   4   0 -11 42908.4 1305.19  43
  -4   0  11 43730.4 1339.84  45
  -4   0  11 39900.7 1292.77  97
   4   0 -11 40838.2 1291.05 146
  -4   0  11 42030.7 1321.91 147
   4   0 -10 1948.83 190.340 105
  -4   0  10 2351.88 220.349  45
   4   0 -10 2059.00 198.358  43
  -4   0  10 1833.66 188.246  97
   4   0 -10 2026.71 193.639 138
  -4   0  10 1909.27 196.725 147
   4   0 -10 1725.09 179.682 146
  -4   0  10 2043.33 200.132 130
  -4   0   9 8320.85 427.088  45
   4   0  -9 7323.17 414.123  13
   4   0  -9 8579.57 412.213 138
  -4   0   9 7505.86 405.847 147
   4   0  -9 9286.46 425.505 146
  -4   0   9 8114.23 415.763 130
   4   0  -9 8340.08 406.477 117
   4   0  -8 29781.2 997.845  13
  -4   0   8 31474.6 983.287  83
  -4   0   7 282.643 63.8083 112
   4   0  -7 351.631 76.1270  13
  -4   0   7 368.962 73.2016  83
  -4   0   6 8716.67 377.585 112
   4   0  -6 8804.66 390.852  13
  -4   0   6 9668.56 393.566  83
   4   0  -6 9089.21 367.159  18
  -4   0   5 35251.8 1027.43 112
  -4   0   5 35229.7 1027.60  83
   4   0  -5 37487.8 1034.11 108
   4   0  -5 37488.8 1014.73  18
   4   0  -4 101172. 2495.80 108
   4   0  -4 97269.7 2479.41 106
  -4   0   4 99718.6 2500.19 103
   4   0  -4 94825.0 2503.29  13
  -4   0   4 96159.8 2486.59  83
   4   0  -4 97450.3 2467.86  18
  -4   0   3 13850.5 452.698 103
   4   0  -3 12681.1 447.913  13
  -4   0   2 42485.9 1140.41  15
  -4   0   2 40962.7 1155.34 103
  -4   0   2 41890.3 1157.18  30
   4   0  -2 45668.9 1179.17  13
  -4   0   2 44096.7 1169.40  22
   4   0  -2 40805.9 1148.89  11
   4   0  -1 1782.77 124.689  28
   4   0  -1 1366.29 113.021  13
  -4   0   1 1560.77 123.079  22
   4   0   0 3435.22 189.035  28
   4   0   0 3603.39 190.774  96
  -4   0   0 3370.19 176.334  93
  -4   0   0 3460.19 183.504  23
  -4   0   0 3224.24 191.369  22
   4   0   1 2905.00 177.525 101
   4   0   1 3712.61 199.421  28
   4   0   1 3539.41 189.362  96
  -4   0  -1 2691.25 168.031  23
  -4   0  -1 3489.68 202.292  22
   4   0   2 22827.6 734.946 101
   4   0   2 25451.5 755.842  28
  -4   0  -2 22167.6 729.211  24
  -4   0  -2 23480.9 722.650  23
  -4   0  -2 24665.6 763.217  22
   4   0   3 2403.03 177.268 101
   4   0   3 2219.15 169.675  28
   4   0   3 2526.87 184.118  95
  -4   0  -3 2655.74 180.148  24
  -4   0  -3 2244.46 159.950  23
  -4   0  -3 2355.49 180.023  22
   4   0   4 17527.0 633.588 101
   4   0   4 17811.4 628.097  28
   4   0   4 16730.1 628.353  95
  -4   0  -4 16397.9 608.278  24
  -4   0  -4 18552.5 649.627  22
   4   0   5 63015.7 1836.57 101
   4   0   5 67491.7 1839.18  28
  -4   0  -5 64920.3 1818.99  24
  -4   0  -5 65799.8 1850.16  16
   4   0   5 67861.6 1860.19  95
  -4   0  -6 2318.26 213.652  36
  -4   0  -6 2712.09 226.328 114
  -4   0  -6 2679.03 228.853  16
   4   0   6 3060.76 244.474 101
   4   0   6 3409.42 251.180  95
   4   0   6 2731.54 233.742 134
   4   0   6 3862.60 268.903 125
  -4   0  -6 3062.92 243.209  33
  -4   0  -7 21205.9 798.388 114
   4   0   7 21859.8 808.413 101
   4   0   7 21483.7 807.140 134
   4   0   7 20662.7 794.863 125
  -4   0  -7 20414.8 790.147  33
  -4   0  -7 20596.1 794.006  36
  -4   0  -8 5815.47 359.871 114
   4   0   8 5687.26 361.267 101
  -4   0  -8 6104.23 367.889  36
   4   0   8 5649.66 356.881 134
   4   0   8 5233.50 348.941 125
  -4   0  -8 5308.90 347.236  33
  -4   0  -9 2905.66 245.003 114
  -4   0  -9 2575.13 231.976  36
   4   0   9 2819.17 244.635 101
   4   0   9 3028.76 252.947 125
  -4   0  -9 3227.20 256.299  33
   4   0   9 2762.15 237.983 134
  -4   0 -10 10788.2 488.671 114
   4   0  10 11635.1 515.184 101
   4   0  10 10839.8 499.386 125
  -4   0 -10 10253.0 483.339  33
   4   0  11 3828.50 240.415  31
  -4   0 -11 3865.78 240.769 114
   4   0  11 3904.71 247.971 125
  -4   0 -11 3795.19 240.311  33
  -4   0 -12 2222.29 149.552 132
   4   0  12 1902.97 140.451  31
   4   0  12 1992.86 146.626 125
  -4  -1  15 1655.00 131.973  45
   4   1 -15 1615.81 130.891 144
   4   1 -15 1756.67 135.347 137
  -4  -1  14 1441.45 147.227  45
   4   1 -14 1225.80 134.785 137
  -4  -1  14 1476.32 144.321 129
  -4  -1  14 1265.15 134.662 127
  -4  -1  13 2281.22 204.866  45
  -4  -1  13 2278.64 208.628  97
   4   1 -13 2319.84 202.268 137
  -4  -1  13 2139.94 198.391 129
  -4  -1  13 2300.63 201.120 127
   4   1 -12 420.558 95.2960 105
  -4  -1  12 645.567 118.231  45
  -4  -1  12 775.723 125.027  97
  -4  -1  12 496.173 102.820 147
   4   1 -12 667.749 115.744  36
  -4  -1  12 969.524 143.109 129
  -4  -1  12 833.475 130.170 127
   4   1 -11 1419.06 165.451 105
  -4  -1  11 1356.14 171.439  45
  -4  -1  11 1584.58 178.628  97
   4   1 -11 1440.42 167.306  36
  -4  -1  11 1331.16 167.585 130
  -4  -1  11 1164.21 155.430 127
  -4  -1  11 1125.69 157.116 147
   4   1 -11 1255.62 155.035 115
   4   1 -10 34516.5 1095.77 105
  -4  -1  10 32255.1 1107.61  45
  -4  -1  10 34505.2 1104.02  97
   4   1 -10 31308.7 1066.36 146
   4   1 -10 34254.0 1104.80  36
  -4  -1  10 32475.5 1104.60 147
  -4  -1  10 36285.4 1121.24 130
   4   1  -9 26124.1 893.114 138
   4   1  -9 26740.2 906.569 105
  -4  -1   9 28302.6 944.426  45
  -4  -1   9 26227.0 904.436  97
  -4  -1   9 28846.9 945.025 147
  -4  -1   9 28401.2 930.190 130
   4   1  -9 27410.0 901.290  18
   4   1  -9 25682.0 898.821 117
  -4  -1   8 15289.9 580.630  97
  -4  -1   8 16185.5 584.330  25
  -4  -1   8 14276.6 565.784  83
   4   1  -8 14510.9 585.804  11
   4   1  -8 15671.1 578.073  18
  -4  -1   7 2190.75 170.405  97
  -4  -1   7 2568.31 179.359  25
   4   1  -7 2013.59 172.084  13
  -4  -1   7 2183.45 173.371  83
   4   1  -7 2835.40 191.570  18
  -4  -1   6 3292.17 205.429 112
  -4  -1   6 3795.74 210.025  25
   4   1  -6 2954.88 201.740  13
  -4  -1   6 4066.28 218.983  89
  -4  -1   6 3460.28 211.842  83
   4   1  -6 2913.50 203.512  11
   4   1  -6 3698.82 211.189  18
  -4  -1   5 2425.35 166.106 103
  -4  -1   5 2333.55 162.945 112
   4   1  -5 2840.45 178.849  13
   4   1  -5 2331.72 168.803  11
   4   1  -5 2146.08 152.049  18
   4   1  -4 102.025 35.3364  18
   4   1  -4 29.4555 26.4612 108
  -4  -1   4 14.8929 22.8220 103
  -4  -1   4 21.5271 25.7855  30
   4   1  -4 15.1004 18.2983  13
   4   1  -4 47.0248 28.1620  11
  -4  -1   3 22028.5 663.607  30
   4   1  -3 22003.4 673.726  13
   4   1  -3 20586.5 664.136  11
  -4  -1   3 22002.7 669.940 103
  -4  -1   2 23996.0 745.424 103
  -4  -1   2 27398.1 764.575  93
   4   1  -2 27007.1 765.468  13
  -4  -1   2 25377.7 750.201  22
   4   1  -2 23453.4 736.897  11
  -4  -1   1 18221.9 594.161 103
   4   1  -1 19051.6 596.799 101
  -4  -1   1 19981.9 605.186  93
[truncated: 317,050 more chars]
